# Supplementary material for: Exploring the role of neutrophils in inflammatory pain hypersensitivity via single-cell transcriptome profiling
Source: Front Immunol. 2025 May 28;16:1552993. doi: 10.3389/fimmu.2025.1552993 (PMC12151834; doi:10.3389/fimmu.2025.1552993)
Supplement: Supplementary file 2 [file DataSheet2.xlsx]

## Sheet: Supplementary Table1
Table 1.Summary of quality control cutoffs for scRNA-seq analysis.
	Samples from control mice			Samples from surgical mice			Samples from CFA mice
Sample_Name	C1	C2	C3	S1	S2	S3	I1	I2	I3
Estimated.Number.of.Cells	9959	4888	6210	2676	4572	6103	5882	5938	5679
Total.Genes.Detected	16389	16910	17023	15597	16418	16821	15925	16651	16502
Median.UMI.Counts.per.Cell	2731	5670	5632	6011	5546	5484	6460	6266	6092
Mean.Reads.per.Cell	46662	104343	82277	191553	112586	82368	85109	85958	90663
Median.Genes.per.Cell	1106	1773	1512	1483	1466	1454	1408	1458	1461
Number.of.Reads	464712301	510028911	510943073	512598427	514745174	502696285	500611890	510420072	514876789
Valid.Barcodes	0.984	0.977	0.977	0.972	0.976	0.978	0.98	0.978	0.979
Sequencing.Saturation	0.824	0.792	0.761	0.886	0.827	0.767	0.784	0.755	0.788
Q30.Bases.in.Barcode	0.964	0.962	0.959	0.958	0.959	0.958	0.958	0.959	0.959
Q30.Bases.in.RNA.Read	0.921	0.902	0.888	0.882	0.883	0.89	0.888	0.884	0.89
Q30.Bases.in.UMI	0.961	0.957	0.952	0.951	0.951	0.951	0.95	0.951	0.952
Raw Reads	464712301	510028911	510943073	512598427	514745174	502696285	500611890	510420072	514876789
Raw Bases(G)	139.41	153.01	153.28	153.78	154.42	150.81	150.18	153.13	154.46
Q20(%)	96.73	95.88	95.11	94.87	94.86	95.23	95.11	94.93	95.26
Q30(%)	92.08	90.21	88.81	88.24	88.26	89.03	88.75	88.4	88.99
GC contents	45.14	45.1	46.16	45.41	45.22	44.87	45.4	45.4	45.56
eads.Mapped.to.Genome	0.946	0.929	0.924	0.932	0.927	0.929	0.936	0.932	0.939
Reads.Mapped.Confidently.to.Genome	0.915	0.903	0.87	0.91	0.897	0.907	0.913	0.909	0.914
Reads.Mapped.Confidently.to.Intergenic.Regions	0.054	0.075	0.066	0.063	0.072	0.069	0.056	0.059	0.063
Reads.Mapped.Confidently.to.Intronic.Regions	0.254	0.331	0.276	0.281	0.279	0.299	0.218	0.298	0.305
Reads.Mapped.Confidently.to.Exonic.Regions	0.607	0.497	0.528	0.566	0.547	0.54	0.638	0.552	0.545
Reads.Mapped.Confidently.to.Transcriptome	0.575	0.462	0.493	0.53	0.511	0.505	0.606	0.515	0.509
Reads.Mapped.Antisense.to.Gene	0.011	0.013	0.012	0.014	0.014	0.013	0.011	0.014	0.014
Fraction.Reads.in.Cells	0.898	0.903	0.903	0.731	0.828	0.866	0.873	0.858	0.88

## Sheet: Supplementary Table2
Table 2. Signature genes (top 30 DEGs) of each peripheral myeloid cell population.
cluster	gene	avg_log2FC	p_val_adj
Monocytes	S100a4	3.9517	0
Monocytes	Plac8	3.37821	0
Monocytes	Apoe	3.30601	0
Monocytes	Ctss	3.20229	0
Monocytes	Crip1	3.16592	0
Monocytes	Lyz2	3.15364	0
Monocytes	Cybb	3.13644	0
Monocytes	Ms4a6c	3.05426	0
Monocytes	Fn1	2.89794	0
Monocytes	Psap	2.69961	0
Monocytes	Chil3	2.58636	0
Monocytes	Ccr2	2.58149	0
Monocytes	Tmsb10	2.45073	0
Monocytes	F13a1	2.38518	0
Monocytes	Ifi30	2.32134	0
Monocytes	Pld4	2.29278	0
Monocytes	Pou2f2	2.27593	0
Monocytes	Npc2	2.21793	0
Monocytes	Gngt2	2.20885	0
Monocytes	Klf4	2.20806	0
Monocytes	Ahnak	2.20602	0
Monocytes	Ear2	2.16857	0
Monocytes	Dbi	2.16229	0
Monocytes	Ctsb	2.16138	0
Monocytes	Rpl36al	2.09868	0
Monocytes	Prdx1	2.093	0
Monocytes	Ace	2.06157	0
Monocytes	Rpl10	2.04446	0
Monocytes	Ccl9	2.0443	0
Monocytes	Clec4a3	2.03486	0
Neutrophils	S100a9	3.58435	0
Neutrophils	S100a8	3.54553	0
Neutrophils	Retnlg	3.53044	0
Neutrophils	Wfdc21	3.18557	0
Neutrophils	Cxcl2	3.13419	0
Neutrophils	Lcn2	3.03294	0
Neutrophils	Ifitm1	2.99966	0
Neutrophils	Lrg1	2.81243	0
Neutrophils	Il1b	2.74299	0
Neutrophils	Slpi	2.67822	0
Neutrophils	Mmp9	2.65934	0
Neutrophils	Wfdc17	2.64399	0
Neutrophils	Cxcr2	2.52992	0
Neutrophils	Stfa2l1	2.52531	0
Neutrophils	Hdc	2.51132	0
Neutrophils	Mxd1	2.47607	0
Neutrophils	Csf3r	2.39185	0
Neutrophils	S100a11	2.37734	0
Neutrophils	Gm5483	2.36703	0
Neutrophils	G0s2	2.36113	0
Neutrophils	Ccr1	2.34074	0
Neutrophils	Slc7a11	2.28143	0
Neutrophils	Clec4d	2.26044	0
Neutrophils	Il1r2	2.24187	0
Neutrophils	Grina	2.19492	0
Neutrophils	Lmnb1	2.14205	0
Neutrophils	Hba-a1	3.12587	9.04574e-135
Neutrophils	Hbb-bs	2.974	7.90197e-103
Neutrophils	Hbb-bt	2.98514	7.65683e-72
Neutrophils	Hba-a2	2.94481	7.66383e-49
B cells	Cd79a	4.94142	0
B cells	Ebf1	4.25613	0
B cells	Cd74	4.18674	0
B cells	Ly6d	4.11273	0
B cells	Cd79b	3.65483	0
B cells	H2-Ab1	3.53281	0
B cells	H2-Aa	3.51167	0
B cells	H2-Eb1	3.41017	0
B cells	Ms4a1	3.15048	0
B cells	Mef2c	2.85128	0
B cells	H2-Ob	2.8229	0
B cells	Fcmr	2.78379	0
B cells	Bank1	2.77869	0
B cells	Rpl12	2.75115	0
B cells	Rps20	2.62094	0
B cells	Ralgps2	2.59375	0
B cells	H2-DMb2	2.59049	0
B cells	Foxp1	2.49039	0
B cells	Fchsd2	2.48229	0
B cells	Ets1	2.43892	0
B cells	Scd1	2.42103	0
B cells	Cd55	2.3736	0
B cells	Rps19	2.33252	0
B cells	Rps15a	2.31582	0
B cells	Rps24	2.29768	0
B cells	Cd19	2.27204	0
B cells	Rps18	2.18269	0
B cells	Fcer2a	2.15573	0
B cells	Rps7	2.14827	0
B cells	Rpl10a	2.1381	0
T cells	Rpl12	3.23353	0
T cells	Cd3d	2.90522	0
T cells	Lef1	2.74734	0
T cells	Rps20	2.73704	0
T cells	Tcf7	2.71617	0
T cells	Rplp1	2.70051	0
T cells	Rps15a	2.63361	0
T cells	Ets1	2.62206	0
T cells	Rps24	2.51539	0
T cells	Rps18	2.49917	0
T cells	Cd3g	2.49624	0
T cells	Rpl13a	2.46529	0
T cells	Rps7	2.41772	0
T cells	Rpl5	2.4116	0
T cells	Rpl36a	2.40549	0
T cells	Il7r	2.38774	0
T cells	Rps19	2.36581	0
T cells	Bcl11b	2.33375	0
T cells	Rpsa	2.3307	0
T cells	Rpl32	2.28773	0
T cells	Cd3e	2.2695	0
T cells	Rpl10a	2.24436	0
T cells	Satb1	2.2355	0
T cells	Rps21	2.23058	0
T cells	Rps8	2.22746	0
T cells	Lat	2.21256	0
T cells	Rpl3	2.20853	0
T cells	Rps28	2.19803	0
T cells	Rps26	2.19135	0
T cells	Rpl35	2.18473	0
NK cells	Ccl5	6.64404	0
NK cells	Gzma	6.50423	0
NK cells	AW112010	5.07038	0
NK cells	Nkg7	4.70953	0
NK cells	Dusp2	3.87191	0
NK cells	Klrd1	3.37561	0
NK cells	Klra8	3.36763	0
NK cells	Id2	3.27502	0
NK cells	Lgals1	3.23018	0
NK cells	Klre1	3.14697	0
NK cells	Klra4	2.99873	0
NK cells	Klrk1	2.98905	0
NK cells	Gzmb	2.92661	0
NK cells	H2-Q7	2.85893	0
NK cells	Klrb1c	2.79791	0
NK cells	Ctsw	2.72518	0
NK cells	Klra9	2.69765	0
NK cells	Ms4a4b	2.69132	0
NK cells	Ugcg	2.62857	0
NK cells	Txk	2.62425	0
NK cells	Ifng	2.5926	0
NK cells	H2-Q6	2.57445	0
NK cells	Ptprcap	2.51326	0
NK cells	Irf8	2.49881	0
NK cells	Ccl4	2.46916	0
NK cells	Ahnak	2.37902	0
NK cells	Eomes	2.27822	0
NK cells	Cma1	2.25886	0
NK cells	Klra7	2.23295	0
NK cells	Klrc2	2.20592	0
Basophils	Rgs1	5.14595	0
Basophils	Ccl4	5.12353	0
Basophils	Cd69	3.8139	0
Basophils	Gata2	3.69702	0
Basophils	Ccl9	3.3581	0
Basophils	Cyp11a1	3.16737	0
Basophils	Cd7	3.0488	0
Basophils	Cd200r3	2.99241	0
Basophils	Nedd4	2.87374	0
Basophils	Cpa3	2.37167	0
Basophils	Cdh1	2.26225	0
Basophils	Tbc1d4	2.22322	0
Basophils	Il18r1	2.10906	0
Basophils	Sytl3	2.10755	0
Basophils	Ccl3	6.13521	8.79255e-298
Basophils	Syne1	2.1317	4.29916e-291
Basophils	Cebpa	2.22376	3.08257e-265
Basophils	Cd63	2.83363	1.69961e-257
Basophils	Csf1	2.30397	3.00034e-240
Basophils	Id1	4.02438	5.69329e-204
Basophils	Jun	4.89221	1.56359e-190
Basophils	Fosb	3.93541	2.37198e-156
Basophils	Ptma	3.27824	1.38955e-149
Basophils	Jund	2.55112	2.03455e-149
Basophils	B930036N10Rik	3.43673	8.66329e-140
Basophils	Txnip	2.83988	5.46185e-119
Basophils	Rgs2	2.64076	3.78711e-115
Basophils	Hspa5	2.17099	3.12979e-107
Basophils	Chka	2.70508	3.15752e-92
Basophils	Gm12840	2.11303	8.24834e-42

## Sheet: Supplementary Table3
Table 4. Signature genes (top 30 DEGs) of each monocyte subpopulation.
cluster	gene	avg_log2FC	p_val_adj
M0	Chil3	3.13272	0
M0	Fn1	3.02363	0
M0	Ly6c2	2.83828	0
M0	F13a1	2.68039	0
M0	Ccr2	2.04111	0
M0	S100a10	1.99224	0
M0	Lyz2	1.8407	0
M0	Vcan	1.74975	0
M0	Capg	1.65889	0
M0	Crip1	1.61748	0
M0	Npc2	1.60676	0
M0	S100a4	1.59845	0
M0	Ms4a4c	1.58843	0
M0	Vim	1.54954	0
M0	Tmsb10	1.54586	0
M0	Lgals1	1.44154	0
M0	Ifi30	1.43276	0
M0	Lgals3	1.41574	0
M0	Ccl9	1.38225	0
M0	Plac8	1.35132	0
M0	H2afz	1.30072	0
M0	Ctsc	1.25782	0
M0	Mnda	1.21838	0
M0	Ahnak	1.21114	0
M0	Ifi27l2a	1.21056	0
M0	C3	1.20189	0
M0	Tgfbi	1.17137	0
M0	Mgst1	1.1671	0
M0	Dbi	1.12311	0
M0	Clec4a2	1.09691	0
M1	Ear2	2.58982	0
M1	Ace	2.28032	0
M1	Cd36	2.16859	0
M1	Fabp4	2.02237	0
M1	Eno3	1.99371	0
M1	Pglyrp1	1.92078	0
M1	Hes1	1.86418	0
M1	Fcgr4	1.86225	0
M1	Cd300e	1.82292	0
M1	Cd300ld	1.77855	0
M1	Dusp16	1.77623	0
M1	Adgre4	1.74905	0
M1	Pou2f2	1.72642	0
M1	Cd9	1.72579	0
M1	Treml4	1.70652	0
M1	Itgal	1.67684	0
M1	Gngt2	1.6654	0
M1	Spn	1.64004	0
M1	Stap1	1.58785	0
M1	Adrbk2	1.57598	0
M1	Slc12a2	1.49667	0
M1	Tcf7l2	1.4894	0
M1	Bcl2a1b	1.47014	0
M1	Apoe	1.45537	0
M1	Cyth3	1.45331	0
M1	Hfe	1.42411	0
M1	Smc6	1.42139	0
M1	Nr4a1	1.37006	0
M1	Lair1	1.351	0
M1	Bcl2a1d	1.30589	0
M2	S100a9	1.90871	5.36926e-148
M2	S100a8	1.71788	4.83613e-119
M2	Csf3r	2.01186	1.02887e-93
M2	Gm42418	3.7033	3.80221e-78
M2	Dusp1	1.38883	7.8387e-75
M2	Hbb-bs	2.44243	2.9336e-70
M2	Retnlg	1.89422	8.71314e-65
M2	Il1b	1.7173	2.21308e-52
M2	Ifitm1	1.82158	3.1623e-51
M2	Mmp9	1.65193	2.82053e-47
M2	Slfn4	1.93622	8.41257e-38
M2	Cxcl2	1.76396	4.22174e-37
M2	Il1r2	1.733	2.23924e-35
M2	Cxcr2	1.46264	1.01408e-33
M2	Slc2a3	1.52826	1.0622e-32
M2	Mxd1	1.52176	7.91592e-31
M2	H2-Q10	1.48255	8.92773e-29
M2	Slpi	1.42445	2.82015e-28
M2	Adam8	1.51262	4.67804e-24
M2	Cd300lf	1.51542	4.54308e-21
M2	Hba-a1	1.75898	1.14129e-20
M2	Grina	1.483	1.44019e-19
M2	Egr1	1.53641	1.13525e-18
M2	Lilr4b	1.5164	2.03678e-18
M2	Hba-a2	2.03324	2.38702e-18
M2	Lmnb1	1.55057	4.58331e-17
M2	Hbb-bt	2.02064	8.02817e-17
M2	Plk3	1.61128	3.13756e-16
M2	G0s2	1.4007	1.39488e-15
M2	Gm26917	2.16937	2.88282e-12
M3	H2-Eb1	3.50132	0
M3	Cd209a	3.23798	0
M3	Cd7	2.07752	0
M3	Klrd1	1.89069	0
M3	Ccnd1	1.76397	0
M3	Flt3	1.36061	0
M3	Cd209d	1.27298	0
M3	Slamf7	1.14971	0
M3	H2-Aa	3.41663	4.44961e-268
M3	Dpp4	0.973047	4.14326e-236
M3	H2-Ab1	3.34198	2.9843e-227
M3	Clec10a	1.90649	1.23333e-174
M3	H2-DMb1	2.02689	1.30151e-170
M3	Cd74	3.127	9.12446e-166
M3	H2-DMa	1.58641	1.03332e-122
M3	Ckb	1.30303	1.17013e-103
M3	Tmem176a	1.45965	6.08492e-98
M3	H2afy	1.11996	8.97123e-98
M3	Clec4b1	0.968711	3.2262e-97
M3	Trappc5	1.01238	2.07529e-88
M3	Rpl12	0.954926	2.98242e-87
M3	Tmem176b	1.2306	1.55341e-85
M3	Ifi30	1.25265	9.74393e-79
M3	Bcl11a	0.958334	2.02071e-78
M3	Olfm1	1.04328	4.59795e-75
M3	Ptms	1.0617	4.7463e-62
M3	Syngr2	0.955438	3.2362e-57
M3	Crip1	0.938627	1.46927e-54
M3	Lgals1	0.934692	3.04742e-32
M3	Bst2	1.0591	6.73923e-27

## Sheet: Supplementary Table4
Table 3. Signature genes (top 30 DEGs) of each neutrophil subpopulation.
cluster	gene	avg_log2FC	p_val_adj
G0	Ngp	2.29278	0
G0	Retnlg	1.22029	0
G0	Mmp8	1.09786	0
G0	Ifitm6	1.08421	0
G0	Wfdc21	0.899423	0
G0	Lcn2	0.837727	0
G0	Cd177	0.779758	0
G0	S100a8	0.766687	0
G0	Ly6g	0.765807	0
G0	S100a6	0.763659	0
G0	S100a9	0.739172	0
G0	Ly6c2	0.65426	0
G0	Lyz2	0.62002	0
G0	Adpgk	0.609357	0
G0	Lgals3	0.59027	0
G0	Mgst1	0.540667	0
G0	Timp2	0.504089	0
G0	Chil1	0.502373	0
G0	Atxn10	0.50164	0
G0	Pglyrp1	0.493543	0
G0	Tkt	0.478893	0
G0	Prr13	0.47582	0
G0	Prdx5	0.420049	0
G0	Anxa1	0.451714	3.08857e-302
G0	Prok2	0.842193	7.92698e-253
G0	Ccl6	0.394974	6.98372e-240
G0	Dstn	0.456392	9.62238e-215
G0	Fpr2	0.411678	1.65722e-208
G0	Mrgpra2b	0.431925	1.20183e-179
G0	Ckap4	0.394051	1.01261e-163
G1	Egr1	1.27438	0
G1	Ccl3	1.23728	0
G1	mt-Nd1	1.17959	0
G1	mt-Nd2	1.15109	0
G1	mt-Atp6	1.04572	0
G1	Csf1	1.00445	0
G1	Rhob	0.992119	0
G1	mt-Nd4	0.930193	0
G1	Atf3	0.924156	0
G1	Ppp1r15a	0.870494	0
G1	Gm2a	0.834409	0
G1	Gadd45b	0.830354	0
G1	Jun	0.805098	0
G1	Hspa5	0.758372	0
G1	Klf2	0.743394	0
G1	Ier3	0.736868	0
G1	Btg2	0.728846	0
G1	Lst1	0.728504	0
G1	Junb	0.726562	0
G1	mt-Nd3	0.716475	0
G1	Il1b	0.701555	0
G1	Dusp1	0.688627	0
G1	Ccrl2	0.884816	8.56357e-304
G1	mt-Cytb	1.00599	4.45019e-297
G1	mt-Nd5	0.727096	5.98322e-279
G1	Igfbp6	0.694342	7.99159e-277
G1	mt-Co3	0.914178	1.90822e-274
G1	Ptgs2	0.976891	5.77418e-266
G1	mt-Co2	0.887097	1.45298e-263
G1	mt-Co1	0.722281	4.15948e-129
G2	Ctla2a	4.74294	0
G2	Pf4	4.26995	0
G2	Nrgn	4.24302	0
G2	Gng11	3.97755	0
G2	Tsc22d1	3.74842	0
G2	Ppbp	3.37794	0
G2	Clec1b	2.76113	0
G2	Myl9	2.63211	0
G2	Itga2b	2.56668	0
G2	Lsm12	2.39709	0
G2	Rgs10	2.21421	0
G2	Clu	2.18009	0
G2	Alox12	2.1568	0
G2	Gp9	2.03869	0
G2	Gp1bb	2.00863	0
G2	S100a10	1.99321	0
G2	Ctla2b	1.8228	0
G2	Itga6	1.74619	0
G2	Treml1	1.6247	0
G2	Parvb	1.61861	0
G2	Odc1	1.60982	0
G2	Itgb1	1.52944	0
G2	Mmd	1.37847	0
G2	1810058I24Rik	2.16273	2.47508e-285
G2	Gnas	1.9237	3.29551e-278
G2	Ywhah	2.13394	5.04838e-266
G2	Cd9	1.51864	3.47614e-233
G2	Pttg1ip	1.52917	3.84239e-212
G2	Aldh2	1.392	1.47917e-175
G2	Gm26870	4.33346	5.06723e-77
G3	Rsad2	2.48302	0
G3	Ifit1	2.32024	0
G3	Isg15	2.08323	0
G3	Ifit3	1.92523	0
G3	Slfn4	1.66177	0
G3	Ifi204	1.58094	0
G3	Rtp4	1.53557	0
G3	Slfn5	1.52904	0
G3	Irf7	1.52707	0
G3	Oasl1	1.47665	0
G3	Oasl2	1.43522	0
G3	Cmpk2	1.37147	0
G3	Gm13822	1.33479	0
G3	Ddx60	1.25282	0
G3	Ifit3b	1.19033	0
G3	Gbp7	1.17838	0
G3	Oas3	1.16395	0
G3	Rnf213	1.15072	0
G3	Parp14	1.1405	0
G3	Slfn8	1.08217	0
G3	Usp18	1.06267	0
G3	Herc6	1.02927	0
G3	Stat1	1.25607	1.92631e-300
G3	Sp100	1.09122	3.1216e-259
G3	Ly6e	1.2075	5.00639e-242
G3	Isg20	1.09019	1.97895e-222
G3	Gbp2	1.41255	2.10774e-180
G3	Smchd1	0.967821	5.67839e-179
G3	Ifi27l2a	1.62439	8.89926e-126
G3	Plac8	1.05005	1.38609e-95
G4	Junb	0.788884	3.89975e-126
G4	Ubc	0.79959	3.66991e-116
G4	Slfn4	1.53917	3.74661e-91
G4	Ier5	0.87009	6.42732e-84
G4	Plk3	1.22598	7.58013e-83
G4	Lilrb4a	0.929948	3.39454e-79
G4	Lilr4b	0.96521	2.57226e-76
G4	Gm42418	1.24969	8.58411e-64
G4	H2-K1	1.06811	1.49829e-37
G4	Ccnl1	0.838349	3.85063e-32
G4	Rsrp1	1.03026	1.98354e-26
G4	Malat1	0.811469	8.06507e-21
G4	Per1	1.32755	4.73857e-12
G4	Hist1h1e	0.79758	7.32361e-12
G4	Adam8	0.894044	1.31395e-10
G4	Pdlim7	0.793454	5.16182e-09
G4	Sidt2	0.801953	9.71613e-09
G4	Lars2	0.852811	1.01549e-08
G4	Sepn1	0.842375	4.43863e-06
G4	Hnrnph1	0.813098	2.46622e-05
G4	Jun	0.991418	0.000259257
G4	Snrnp70	0.879568	0.00210172
G4	Map4k2	0.890115	0.0126093
G4	Fosb	0.820302	0.609013
G4	Ptma	0.854224	1
G4	Plac8	0.86208	1
G4	Mt1	0.845525	1
G4	Hexim1	1.17525	1
G4	Cdk11b	0.854223	1
G4	Atf4	0.94942	1
G5	Hba-a1	8.06644	0
G5	Hbb-bs	8.05933	0
G5	Hbb-bt	7.89641	0
G5	Hba-a2	7.87759	0
G5	Alas2	3.77052	0
G5	Bpgm	2.89767	0
G5	Fam46c	2.50442	0
G5	Ube2l6	2.31854	0
G5	Snca	2.08054	0
G5	Epb41	2.06544	0
G5	Prdx2	1.91769	0
G5	Mkrn1	1.7789	0
G5	Fech	1.70602	0
G5	Fam220a	1.61617	0
G5	Sec61g	1.60069	0
G5	Fam213a	1.51864	0
G5	Car2	1.43209	0
G5	Slc25a39	1.41139	0
G5	Slc25a37	1.27641	0
G5	Ube2o	1.25327	0
G5	2024-03-02	1.03988	0
G5	Gypa	1.03743	0
G5	Tfdp2	0.988734	0
G5	Blvrb	0.964693	0
G5	Ube2c	0.935827	0
G5	Slc4a1	0.931873	0
G5	Rsad2	0.922883	0
G5	Bnip3l	1.06649	1.00679e-261
G5	Pabpc1	0.924099	2.24897e-140
G5	Gm42418	0.988814	6.14258e-58
G6	Crip1	4.23848	0
G6	S100a4	3.4448	0
G6	Rpl36al	2.77517	1.55414e-220
G6	Tmsb10	3.97591	3.71485e-205
G6	Rpl10a	2.77217	1.34277e-188
G6	Rpsa	3.30447	3.65897e-180
G6	Rps24	3.02328	2.21149e-160
G6	Plac8	3.11165	3.07787e-158
G6	Rps20	3.05435	1.38378e-156
G6	Rpl32	3.05645	2.59579e-137
G6	Rpl13	2.76076	2.02432e-136
G6	Rpl38	2.49875	1.26731e-133
G6	Rps8	2.65649	8.8939e-130
G6	Rps18	2.69887	4.25431e-128
G6	Eef1a1	2.58134	4.95595e-128
G6	Rps19	2.99123	6.22123e-128
G6	Ctss	2.66108	1.06522e-126
G6	Rps4x	2.80373	2.41577e-120
G6	Rps28	2.77003	7.81116e-120
G6	Rpl35	2.72962	1.18084e-112
G6	Rps26	2.69814	5.08264e-111
G6	Rpl19	2.59098	6.09649e-110
G6	Rpl3	2.65354	1.55459e-106
G6	Rps15a	2.62503	1.32416e-104
G6	Rpl36	2.45473	7.2273e-100
G6	Ptma	2.4373	2.88168e-93
G6	Ppia	2.47045	1.24246e-89
G6	Rps5	2.52096	1.08109e-88
G6	Apoe	2.68839	3.79268e-72
G6	Cd74	3.59002	2.27588e-68

## Sheet: Supplementary Table5
Table 6.All signature genes (1647 DEGs) of seven neutrophil subpopulation.
gene	cluster	p_val	avg_log2FC	pct.1	pct.2	p_val_adj
Ngp	G0	0	2.29278	0.38	0.184	0
Retnlg	G0	0	1.22029	0.987	0.931	0
Mmp8	G0	0	1.09786	0.805	0.578	0
Ifitm6	G0	0	1.08421	0.709	0.501	0
Wfdc21	G0	0	0.899423	0.953	0.832	0
Lcn2	G0	0	0.837727	0.925	0.826	0
Cd177	G0	0	0.779758	0.431	0.223	0
S100a8	G0	0	0.766687	1	0.994	0
Ly6g	G0	0	0.765807	0.448	0.246	0
S100a6	G0	0	0.763659	0.993	0.958	0
S100a9	G0	0	0.739172	1	0.996	0
Ly6c2	G0	0	0.65426	0.504	0.321	0
Lyz2	G0	0	0.62002	0.948	0.87	0
Adpgk	G0	0	0.609357	0.317	0.144	0
Lgals3	G0	0	0.59027	0.815	0.645	0
Mgst1	G0	0	0.540667	0.697	0.519	0
Timp2	G0	0	0.504089	0.598	0.397	0
Chil1	G0	0	0.502373	0.726	0.54	0
Atxn10	G0	0	0.50164	0.602	0.411	0
Pglyrp1	G0	0	0.493543	0.983	0.906	0
Tkt	G0	0	0.478893	0.666	0.494	0
Prr13	G0	0	0.47582	0.932	0.817	0
Prdx5	G0	0	0.420049	0.939	0.861	0
R3hdm4	G0	0	0.381763	0.851	0.701	0
Arhgdib	G0	0	0.371317	0.948	0.862	0
Mmp9	G0	0	0.361983	0.985	0.911	0
Gapdh	G0	0	0.350091	0.961	0.886	0
S100a11	G0	0	0.289363	1	0.973	0
Anxa1	G0	1.91231e-306	0.451714	0.908	0.808	3.08857e-302
Prok2	G0	4.90804e-257	0.842193	0.3	0.148	7.92698e-253
Glrx	G0	2.45593e-255	0.391746	0.733	0.57	3.96657e-251
Ccl6	G0	4.32402e-244	0.394974	0.968	0.901	6.98372e-240
Mcemp1	G0	1.97109e-240	0.343341	0.89	0.771	3.1835e-236
Msra	G0	2.15126e-231	0.392279	0.464	0.304	3.4745e-227
Hp	G0	6.90428e-222	0.276637	0.977	0.912	1.11511e-217
Dstn	G0	5.95776e-219	0.456392	0.554	0.409	9.62238e-215
Fpr2	G0	1.02608e-212	0.411678	0.614	0.458	1.65722e-208
Tspo	G0	2.3123e-209	0.347755	0.866	0.785	3.73459e-205
Actn1	G0	2.22765e-203	0.32586	0.706	0.56	3.59787e-199
Pygl	G0	7.20183e-200	0.279675	0.9	0.79	1.16317e-195
Shfm1	G0	1.58156e-190	0.258676	0.956	0.88	2.55438e-186
Rdh12	G0	3.56065e-189	0.357694	0.602	0.448	5.7508e-185
Flot2	G0	4.62512e-185	0.326705	0.327	0.192	7.47003e-181
Mrgpra2b	G0	7.4412e-184	0.431925	0.485	0.339	1.20183e-179
Pnkp	G0	1.13347e-182	0.316232	0.58	0.436	1.83066e-178
Plp2	G0	5.09791e-176	0.320107	0.743	0.614	8.23363e-172
Anxa11	G0	9.62513e-176	0.316418	0.662	0.53	1.55455e-171
Cnn2	G0	3.69042e-169	0.26303	0.745	0.613	5.9604e-165
Ckap4	G0	6.26967e-168	0.394051	0.415	0.283	1.01261e-163
Eno1	G0	9.58019e-161	0.311088	0.712	0.596	1.5473e-156
Fam101b	G0	2.70703e-159	0.34469	0.522	0.388	4.37212e-155
Dgat1	G0	8.18341e-152	0.272981	0.582	0.453	1.3217e-147
Gyg	G0	1.43377e-142	0.305008	0.342	0.223	2.31569e-138
Pgd	G0	8.10071e-135	0.266284	0.793	0.673	1.30835e-130
Capg	G0	1.26846e-131	0.308624	0.289	0.181	2.04868e-127
Smpdl3a	G0	1.65266e-127	0.276152	0.473	0.353	2.66921e-123
Hmgn2	G0	5.32376e-127	0.324383	0.673	0.563	8.59841e-123
Ceacam10	G0	5.76554e-126	0.32797	0.285	0.181	9.31192e-122
G6pdx	G0	3.22945e-125	0.298361	0.458	0.345	5.21589e-121
Sri	G0	3.43489e-124	0.30812	0.539	0.429	5.5477e-120
Tmcc1	G0	1.17419e-123	0.276033	0.866	0.755	1.89643e-119
Sqrdl	G0	6.8736e-122	0.275824	0.387	0.275	1.11015e-117
9830107B12Rik	G0	2.20794e-115	0.260055	0.281	0.18	3.56605e-111
Rnf144a	G0	5.67922e-112	0.25923	0.667	0.55	9.17251e-108
Syne1	G0	6.31715e-110	0.269202	0.259	0.163	1.02028e-105
Slc16a3	G0	6.95053e-110	0.257678	0.671	0.56	1.12258e-105
Cpd	G0	3.39415e-105	0.253939	0.657	0.543	5.48189e-101
A530064D06Rik	G0	3.395e-97	0.250231	0.367	0.267	5.48326e-93
Fpr1	G0	4.18059e-90	0.252652	0.438	0.339	6.75207e-86
Fabp5	G0	8.42269e-85	0.271986	0.583	0.49	1.36035e-80
Wfdc17	G0	7.83097e-64	0.29655	0.902	0.876	1.26478e-59
Upp1	G0	3.47346e-58	0.259347	0.279	0.207	5.60999e-54
Rsad2	G3	0	2.48302	0.773	0.15	0
Ifit1	G3	0	2.32024	0.532	0.045	0
Isg15	G3	0	2.08323	0.788	0.266	0
Ifit3	G3	0	1.92523	0.391	0.013	0
Slfn4	G3	0	1.66177	0.963	0.752	0
Ifi204	G3	0	1.58094	0.632	0.219	0
Rtp4	G3	0	1.53557	0.805	0.306	0
Slfn5	G3	0	1.52904	0.501	0.067	0
Irf7	G3	0	1.52707	0.687	0.223	0
Oasl1	G3	0	1.47665	0.575	0.097	0
Oasl2	G3	0	1.43522	0.889	0.524	0
Cmpk2	G3	0	1.37147	0.476	0.068	0
Gm13822	G3	0	1.33479	0.484	0.106	0
Ddx60	G3	0	1.25282	0.623	0.226	0
Ifit3b	G3	0	1.19033	0.28	0.007	0
Gbp7	G3	0	1.17838	0.557	0.182	0
Oas3	G3	0	1.16395	0.733	0.353	0
Rnf213	G3	0	1.15072	0.488	0.117	0
Parp14	G3	0	1.1405	0.498	0.137	0
Slfn8	G3	0	1.08217	0.442	0.095	0
Usp18	G3	0	1.06267	0.363	0.036	0
Herc6	G3	0	1.02927	0.348	0.052	0
Irgm1	G3	0	0.889204	0.382	0.091	0
Stat1	G3	1.19269e-304	1.25607	0.705	0.325	1.92631e-300
Xaf1	G3	9.3797e-303	0.81871	0.279	0.052	1.51492e-298
Ifih1	G3	1.73694e-274	0.928457	0.376	0.1	2.80533e-270
Sp100	G3	1.93276e-263	1.09122	0.779	0.451	3.1216e-259
Ddx58	G3	1.11714e-252	0.952753	0.543	0.21	1.8043e-248
Ly6e	G3	3.09974e-246	1.2075	0.874	0.615	5.00639e-242
Ifitm3	G3	2.55255e-230	0.958395	0.978	0.905	4.12262e-226
Isg20	G3	1.22528e-226	1.09019	0.564	0.246	1.97895e-222
Oas2	G3	9.53435e-224	0.93974	0.55	0.23	1.53989e-219
Igtp	G3	1.05362e-221	0.675479	0.3	0.075	1.7017e-217
Trim30a	G3	1.58689e-220	0.924078	0.899	0.69	2.56298e-216
Ifit1bl2	G3	1.07076e-219	0.751475	0.3	0.077	1.72938e-215
Epsti1	G3	1.96047e-217	0.847285	0.49	0.186	3.16636e-213
Trafd1	G3	8.45826e-214	0.893843	0.535	0.227	1.36609e-209
Slfn1	G3	3.29087e-206	0.806483	0.952	0.803	5.31508e-202
Dtx3l	G3	4.35313e-189	0.776208	0.384	0.132	7.03074e-185
Gbp2	G3	1.30502e-184	1.41255	0.451	0.186	2.10774e-180
Smchd1	G3	3.51581e-183	0.967821	0.65	0.345	5.67839e-179
Zbp1	G3	1.07253e-181	0.800309	0.341	0.111	1.73224e-177
Slfn2	G3	1.84148e-171	0.723029	0.958	0.842	2.97417e-167
Eif2ak2	G3	7.00012e-169	0.579308	0.274	0.078	1.13059e-164
Stat2	G3	6.76723e-156	0.60498	0.257	0.074	1.09298e-151
Psmb8	G3	6.02876e-149	0.815038	0.613	0.344	9.73706e-145
H2-T23	G3	6.53613e-148	0.747489	0.817	0.62	1.05565e-143
Tap1	G3	4.1691e-139	0.725735	0.474	0.222	6.73351e-135
1600014C10Rik	G3	6.9035e-137	0.77836	0.521	0.268	1.11499e-132
Irf9	G3	1.98112e-136	0.728353	0.492	0.24	3.1997e-132
Ifi27l2a	G3	5.51004e-130	1.62439	0.658	0.441	8.89926e-126
Trim12a	G3	1.23375e-125	0.77972	0.697	0.462	1.99263e-121
9930111J21Rik2	G3	4.48381e-119	0.723852	0.535	0.291	7.2418e-115
Ifi35	G3	1.1034e-114	0.481765	0.263	0.092	1.7821e-110
Samd9l	G3	4.59904e-114	0.920934	0.542	0.321	7.42791e-110
H2-T24	G3	1.78866e-112	0.530673	0.323	0.131	2.88887e-108
Parp9	G3	6.00406e-108	0.49004	0.297	0.116	9.69715e-104
Clec2d	G3	3.34069e-107	0.808575	0.391	0.179	5.39554e-103
B2m	G3	2.46093e-106	0.507355	0.988	0.952	3.97464e-102
Plac8	G3	8.58209e-100	1.05005	0.472	0.266	1.38609e-95
Psmb9	G3	1.60168e-99	0.610585	0.553	0.324	2.58687e-95
Helz2	G3	1.76315e-94	0.473318	0.298	0.125	2.84766e-90
Parp10	G3	5.14797e-87	0.564787	0.331	0.156	8.31448e-83
Ogfr	G3	3.68031e-86	0.48	0.351	0.169	5.94407e-82
H2-D1	G3	3.73384e-85	0.321193	0.994	0.979	6.03053e-81
Ctss	G3	1.63524e-84	0.515717	0.395	0.201	2.64108e-80
Tor1aip1	G3	2.05998e-84	0.623405	0.669	0.491	3.32708e-80
Trim30d	G3	9.55835e-83	0.624939	0.545	0.333	1.54377e-78
Cd274	G3	4.24633e-79	0.530186	0.263	0.112	6.85824e-75
Trim12c	G3	8.45213e-79	0.626902	0.665	0.479	1.3651e-74
AW011738	G3	2.95691e-75	0.576806	0.289	0.131	4.77571e-71
Samhd1	G3	1.44303e-72	0.436769	0.927	0.862	2.33063e-68
Rnf114	G3	1.65305e-71	0.531725	0.476	0.29	2.66984e-67
Msrb1	G3	5.9517e-65	0.289996	0.992	0.97	9.61259e-61
Fgl2	G3	2.1353e-63	0.543286	0.872	0.746	3.44872e-59
Adar	G3	5.11142e-62	0.403191	0.287	0.141	8.25545e-58
H2-K1	G3	3.02225e-59	0.457077	0.913	0.85	4.88124e-55
Lgals9	G3	2.46923e-58	0.486982	0.579	0.415	3.98805e-54
H2-T22	G3	4.27984e-58	0.425606	0.328	0.177	6.91237e-54
Pttg1	G3	3.59153e-57	0.488171	0.511	0.339	5.80069e-53
Morc3	G3	4.68407e-57	0.539662	0.432	0.269	7.56523e-53
Sppl2a	G3	2.17648e-55	0.577431	0.502	0.344	3.51523e-51
Marcks	G3	7.61588e-51	0.392342	0.946	0.864	1.23004e-46
Psme2	G3	6.05912e-50	0.409319	0.402	0.251	9.78608e-46
Usp25	G3	2.35726e-49	0.475238	0.46	0.306	3.80722e-45
Txn1	G3	2.93538e-49	0.327237	0.979	0.944	4.74093e-45
Prr5l	G3	3.06057e-48	0.468592	0.564	0.41	4.94313e-44
Tmem140	G3	8.24103e-48	0.351693	0.251	0.126	1.33101e-43
Trim30b	G3	1.8631e-45	0.321744	0.903	0.828	3.00909e-41
Zcchc2	G3	3.24809e-45	0.402105	0.356	0.216	5.24599e-41
Rnf34	G3	3.77556e-45	0.360902	0.321	0.186	6.09791e-41
Sp110	G3	7.11701e-44	0.391454	0.269	0.149	1.14947e-39
Tdrd7	G3	1.11219e-43	0.32678	0.252	0.135	1.7963e-39
Tapbp	G3	2.79468e-42	0.408888	0.599	0.46	4.51368e-38
Unc93b1	G3	2.84183e-42	0.438074	0.608	0.465	4.58984e-38
H2-Q4	G3	1.77219e-41	0.396786	0.426	0.285	2.86226e-37
Trim25	G3	1.98375e-41	0.394636	0.51	0.363	3.20396e-37
Neat1	G3	1.52426e-39	0.336886	0.983	0.955	2.46182e-35
Mxd1	G3	6.11247e-38	0.258603	0.977	0.942	9.87224e-34
Sdcbp	G3	2.99049e-37	0.290223	0.898	0.839	4.82995e-33
Fcgr4	G3	2.62591e-36	0.438795	0.527	0.394	4.2411e-32
Cxcr2	G3	3.49172e-36	0.253338	0.974	0.93	5.63947e-32
Ankfy1	G3	1.65949e-35	0.330455	0.288	0.172	2.68025e-31
Chmp4b	G3	4.08202e-34	0.333422	0.772	0.692	6.59287e-30
Trim56	G3	8.90597e-34	0.337819	0.3	0.185	1.4384e-29
Psme1	G3	9.09642e-34	0.385888	0.484	0.357	1.46916e-29
Irf2	G3	3.53024e-33	0.358069	0.639	0.53	5.70169e-29
Tmbim6	G3	3.56816e-33	0.265499	0.879	0.82	5.76293e-29
Shisa5	G3	1.13604e-32	0.351674	0.659	0.549	1.83482e-28
Zc3hav1	G3	2.62218e-32	0.306357	0.531	0.404	4.23508e-28
Grn	G3	1.8183e-31	0.34928	0.369	0.251	2.93673e-27
Sell	G3	4.00132e-31	0.2699	0.919	0.873	6.46254e-27
Lst1	G3	5.10107e-31	0.31241	0.935	0.871	8.23874e-27
Rgs2	G3	1.50322e-30	0.338986	0.928	0.87	2.42786e-26
Whsc1l1	G3	8.76867e-30	0.305137	0.76	0.669	1.41623e-25
Casp4	G3	1.3319e-29	0.407254	0.484	0.37	2.15116e-25
Peli1	G3	3.30889e-28	0.399449	0.433	0.316	5.34419e-24
Fam46a	G3	7.34416e-28	0.420903	0.303	0.198	1.18615e-23
Tnfaip2	G3	1.2304e-27	0.260306	0.912	0.851	1.98723e-23
Sap30	G3	1.84251e-27	0.267269	0.272	0.169	2.97583e-23
Zfp36	G3	8.56926e-27	0.340867	0.986	0.979	1.38402e-22
Hmox2	G3	1.60676e-26	0.297019	0.252	0.156	2.59507e-22
Hck	G3	1.68178e-26	0.310504	0.683	0.576	2.71624e-22
Tap2	G3	2.7485e-26	0.303754	0.343	0.235	4.43909e-22
Apobec1	G3	6.79338e-26	0.308314	0.383	0.272	1.0972e-21
Irg1	G3	9.27184e-26	0.472904	0.684	0.612	1.4975e-21
Amica1	G3	1.76381e-25	0.307653	0.748	0.645	2.84873e-21
Dclre1c	G3	2.13826e-25	0.303972	0.365	0.257	3.4535e-21
Snx20	G3	2.05718e-24	0.306361	0.549	0.443	3.32255e-20
Txnip	G3	1.03822e-23	0.304852	0.935	0.907	1.67683e-19
Ogfrl1	G3	1.65939e-23	0.288984	0.788	0.717	2.68007e-19
Rrbp1	G3	5.43158e-23	0.309655	0.504	0.405	8.77254e-19
Slc15a3	G3	6.30291e-22	0.267237	0.586	0.484	1.01798e-17
Apobec3	G3	9.22932e-22	0.295847	0.367	0.267	1.49063e-17
Cst3	G3	1.67456e-21	0.250127	0.93	0.878	2.70459e-17
Nampt	G3	4.28464e-21	0.29727	0.41	0.31	6.92012e-17
Il1f9	G3	1.29955e-19	0.253786	0.711	0.625	2.0989e-15
Gm2a	G3	1.79713e-19	0.255923	0.692	0.584	2.90255e-15
Itga4	G3	6.33896e-18	0.267487	0.534	0.435	1.02381e-13
Arrdc3	G3	1.32275e-17	0.329963	0.393	0.301	2.13638e-13
Rap2c	G3	2.60981e-17	0.25623	0.43	0.338	4.2151e-13
Ltb	G3	2.65164e-16	0.30216	0.689	0.607	4.28266e-12
Cxcr4	G3	1.10229e-15	0.341326	0.614	0.53	1.78031e-11
Il1rn	G3	1.22722e-14	0.276552	0.552	0.474	1.98208e-10
Slc40a1	G3	1.50533e-14	0.255691	0.718	0.654	2.43126e-10
Arl6ip1	G3	2.8242e-14	0.253355	0.55	0.469	4.56137e-10
Gadd45b	G3	3.87212e-13	0.261246	0.645	0.573	6.25385e-09
Pnp	G3	8.11215e-13	0.357197	0.257	0.192	1.31019e-08
Ppp1r10	G3	1.21615e-11	0.255945	0.555	0.489	1.96421e-07
Jun	G3	1.80439e-10	0.267147	0.78	0.741	2.91428e-06
Egr1	G3	1.29231e-09	0.318191	0.677	0.618	2.08721e-05
Egr1	G1	0	1.27438	0.803	0.536	0
Ccl3	G1	0	1.23728	0.436	0.236	0
mt-Nd1	G1	0	1.17959	0.577	0.366	0
mt-Nd2	G1	0	1.15109	0.586	0.36	0
mt-Atp6	G1	0	1.04572	0.85	0.785	0
Csf1	G1	0	1.00445	0.433	0.181	0
Rhob	G1	0	0.992119	0.708	0.483	0
mt-Nd4	G1	0	0.930193	0.72	0.585	0
Atf3	G1	0	0.924156	0.661	0.4	0
Ppp1r15a	G1	0	0.870494	0.66	0.371	0
Gm2a	G1	0	0.834409	0.794	0.493	0
Gadd45b	G1	0	0.830354	0.714	0.513	0
Jun	G1	0	0.805098	0.838	0.698	0
Hspa5	G1	0	0.758372	0.964	0.866	0
Klf2	G1	0	0.743394	0.952	0.872	0
Ier3	G1	0	0.736868	0.823	0.668	0
Btg2	G1	0	0.728846	0.984	0.925	0
Lst1	G1	0	0.728504	0.956	0.836	0
Junb	G1	0	0.726562	0.999	0.985	0
mt-Nd3	G1	0	0.716475	0.362	0.16	0
Il1b	G1	0	0.701555	0.994	0.931	0
Dusp1	G1	0	0.688627	0.996	0.967	0
Neat1	G1	0	0.68682	0.991	0.939	0
Klf6	G1	0	0.681773	0.926	0.809	0
Ubc	G1	0	0.672428	0.99	0.957	0
Fgl2	G1	0	0.668473	0.897	0.684	0
Zfp36	G1	0	0.661941	0.995	0.971	0
mt-Nd4l	G1	0	0.644273	0.306	0.132	0
Gngt2	G1	0	0.644159	0.378	0.171	0
Rps27	G1	0	0.617737	0.992	0.925	0
Fos	G1	0	0.615146	0.982	0.937	0
Ier2	G1	0	0.606766	0.944	0.852	0
Itga4	G1	0	0.606174	0.608	0.361	0
Ier5	G1	0	0.590022	0.984	0.934	0
Osgin1	G1	0	0.575526	0.73	0.562	0
Rpl39	G1	0	0.575039	0.87	0.696	0
Cst3	G1	0	0.558053	0.946	0.85	0
Cd300a	G1	0	0.534585	0.757	0.562	0
Pmaip1	G1	0	0.52653	0.298	0.121	0
Rpl18a	G1	0	0.524286	0.92	0.784	0
Pla2g7	G1	0	0.521109	0.936	0.796	0
Tnfaip2	G1	0	0.513288	0.933	0.817	0
Ccr1	G1	0	0.51228	0.964	0.873	0
Rps25	G1	0	0.509439	0.891	0.743	0
Pim1	G1	0	0.508116	0.967	0.917	0
Trib1	G1	0	0.504582	0.86	0.733	0
Fau	G1	0	0.503065	0.999	0.962	0
Sirpb1c	G1	0	0.502723	0.69	0.489	0
2810474O19Rik	G1	0	0.483224	0.935	0.845	0
Rps28	G1	0	0.479768	0.694	0.486	0
Ninj1	G1	0	0.477038	0.589	0.381	0
Rps21	G1	0	0.47179	0.904	0.772	0
Rnf149	G1	0	0.469299	0.972	0.883	0
Rplp2	G1	0	0.463096	0.853	0.702	0
Rps8	G1	0	0.461994	0.775	0.595	0
Marcks	G1	0	0.460837	0.948	0.831	0
Jund	G1	0	0.457804	0.985	0.931	0
Rpl30	G1	0	0.454983	0.893	0.757	0
Rpl17	G1	0	0.446867	0.927	0.812	0
Rpl23	G1	0	0.421485	0.914	0.796	0
Rpl21	G1	0	0.419013	0.802	0.636	0
Rpl27a	G1	0	0.417076	0.898	0.776	0
Fxyd5	G1	0	0.416839	0.999	0.962	0
Rps3	G1	0	0.415588	0.828	0.677	0
Ftl1	G1	0	0.41089	0.999	0.99	0
B2m	G1	0	0.402449	0.99	0.936	0
Rpl41	G1	0	0.398775	0.978	0.916	0
Rpl35a	G1	0	0.39764	0.917	0.805	0
Rps13	G1	0	0.395233	0.858	0.721	0
Malat1	G1	0	0.389383	1	0.99	0
Rps16	G1	0	0.386909	0.962	0.882	0
Rps10	G1	0	0.382969	0.907	0.793	0
Rps29	G1	0	0.379541	0.978	0.918	0
Rps14	G1	0	0.377395	0.888	0.762	0
Rpl9	G1	0	0.376009	0.95	0.854	0
Tpt1	G1	0	0.360997	0.992	0.962	0
Tyrobp	G1	0	0.359949	1	0.976	0
Ptprc	G1	0	0.358269	0.994	0.953	0
Mcl1	G1	0	0.357656	0.997	0.964	0
Tpd52	G1	0	0.349811	0.975	0.905	0
Srgn	G1	0	0.349051	0.999	0.98	0
Btg1	G1	0	0.338709	0.999	0.974	0
Msrb1	G1	0	0.3198	0.998	0.958	0
Ddx5	G1	0	0.297692	0.994	0.956	0
Csf3r	G1	0	0.283917	0.999	0.973	0
Ccrl2	G1	5.30219e-308	0.884816	0.636	0.459	8.56357e-304
Rpl8	G1	9.92766e-304	0.393017	0.761	0.586	1.60342e-299
mt-Cytb	G1	2.75536e-301	1.00599	0.753	0.643	4.45019e-297
Msn	G1	1.43387e-299	0.414029	0.924	0.821	2.31585e-295
Mbnl2	G1	3.9391e-295	0.461633	0.688	0.509	6.36205e-291
Rps9	G1	7.89135e-288	0.275387	0.995	0.962	1.27453e-283
Rps15	G1	1.35263e-283	0.433927	0.642	0.454	2.18463e-279
Rpl38	G1	3.55098e-283	0.365887	0.811	0.653	5.73518e-279
mt-Nd5	G1	3.70455e-283	0.727096	0.417	0.24	5.98322e-279
Rpl26	G1	4.63786e-281	0.397499	0.728	0.557	7.49061e-277
Igfbp6	G1	4.94805e-281	0.694342	0.525	0.339	7.99159e-277
Rpl37a	G1	2.02271e-280	0.346931	0.945	0.856	3.26688e-276
mt-Co3	G1	1.18149e-278	0.914178	0.879	0.827	1.90822e-274
Sorl1	G1	4.10893e-277	0.322218	0.964	0.895	6.63633e-273
Rplp1	G1	6.39691e-277	0.336741	0.86	0.734	1.03317e-272
Rps3a1	G1	1.2218e-276	0.359166	0.823	0.681	1.97333e-272
Ttc7	G1	4.95249e-276	0.384717	0.704	0.517	7.99876e-272
Ppt1	G1	7.86179e-276	0.448353	0.639	0.457	1.26976e-271
Rpl18	G1	1.51339e-273	0.390452	0.739	0.571	2.44428e-269
Rps23	G1	8.66247e-273	0.336928	0.796	0.643	1.39908e-268
Ddx3x	G1	1.57103e-271	0.454811	0.856	0.74	2.53737e-267
Adgre5	G1	2.43095e-271	0.37918	0.87	0.742	3.92623e-267
Ptgs2	G1	3.57512e-270	0.976891	0.49	0.307	5.77418e-266
mt-Co2	G1	8.99624e-268	0.887097	0.848	0.779	1.45298e-263
Rpl19	G1	1.95393e-267	0.307725	0.769	0.606	3.1558e-263
Pnrc1	G1	2.04636e-267	0.375195	0.892	0.79	3.30507e-263
Apbb1ip	G1	6.83398e-267	0.374755	0.88	0.77	1.10376e-262
H2-K1	G1	8.0596e-266	0.351391	0.916	0.824	1.30171e-261
Rpl11	G1	1.87411e-263	0.379264	0.735	0.571	3.02687e-259
Fcer1g	G1	3.62341e-263	0.314399	0.996	0.957	5.85217e-259
Rpl10	G1	1.82594e-262	0.384495	0.74	0.577	2.94908e-258
Gcnt2	G1	6.94127e-257	0.336898	0.898	0.788	1.12108e-252
Fosb	G1	6.40784e-254	0.572405	0.46	0.275	1.03493e-249
Neurl3	G1	5.54037e-251	0.455293	0.61	0.427	8.94825e-247
Rps11	G1	2.57339e-249	0.333343	0.781	0.628	4.15629e-245
Nfkbiz	G1	8.98927e-249	0.452824	0.874	0.788	1.45186e-244
Tgoln1	G1	1.29726e-247	0.405034	0.806	0.672	2.0952e-243
Rgs2	G1	1.16198e-242	0.418436	0.932	0.845	1.87672e-238
Nlrp3	G1	6.91252e-241	0.40798	0.705	0.544	1.11644e-236
Rps26	G1	9.09838e-240	0.337518	0.703	0.535	1.46948e-235
Pfdn5	G1	3.04286e-239	0.332077	0.855	0.737	4.91453e-235
Rpl13a	G1	5.78686e-239	0.341604	0.718	0.56	9.34636e-235
Slc7a11	G1	2.76163e-238	0.502665	0.821	0.694	4.46031e-234
Rabac1	G1	2.48812e-237	0.378962	0.734	0.587	4.01856e-233
Ctsa	G1	2.9557e-236	0.366365	0.488	0.301	4.77375e-232
Rpl36	G1	7.89128e-233	0.409638	0.504	0.325	1.27452e-228
AF251705	G1	3.80156e-232	0.42451	0.565	0.385	6.13989e-228
Gm20186	G1	2.23519e-229	0.460827	0.313	0.159	3.61005e-225
Rpl34	G1	7.3072e-228	0.318001	0.892	0.79	1.18019e-223
Sirpb1b	G1	6.37531e-226	0.349184	0.81	0.676	1.02968e-221
H2-Q10	G1	1.29434e-224	0.355505	0.888	0.785	2.09049e-220
Taf7	G1	4.55086e-224	0.416378	0.772	0.641	7.35009e-220
1600010M07Rik	G1	1.04265e-220	0.380942	0.656	0.491	1.68398e-216
Dynll1	G1	5.70477e-220	0.547409	0.459	0.291	9.21377e-216
Cdk2ap2	G1	5.3412e-217	0.500254	0.87	0.775	8.62657e-213
Ptma	G1	1.03919e-216	0.415041	0.537	0.367	1.67839e-212
Srrm2	G1	5.38986e-213	0.353873	0.781	0.652	8.70516e-209
Ost4	G1	5.74743e-210	0.384957	0.707	0.569	9.28267e-206
Itgal	G1	1.43292e-203	0.295517	0.856	0.748	2.31431e-199
Rps5	G1	7.24917e-203	0.302604	0.526	0.356	1.17081e-198
Rpl27	G1	4.21415e-202	0.363208	0.648	0.486	6.80628e-198
Ezr	G1	4.80905e-202	0.391112	0.772	0.658	7.7671e-198
Kdm6b	G1	5.60544e-202	0.329467	0.782	0.654	9.05335e-198
Gm5150	G1	9.68675e-201	0.356391	0.709	0.557	1.56451e-196
2310001H17Rik	G1	1.26199e-200	0.330454	0.851	0.738	2.03824e-196
Gm10076	G1	1.09412e-199	0.339152	0.712	0.568	1.76712e-195
Tra2a	G1	2.61584e-199	0.344739	0.821	0.703	4.22485e-195
Nfkbia	G1	1.11533e-198	0.59799	0.908	0.851	1.80136e-194
Cxcr4	G1	7.83123e-198	0.403024	0.644	0.483	1.26482e-193
Son	G1	1.58592e-197	0.271926	0.884	0.784	2.56142e-193
Rpl24	G1	5.05808e-196	0.315526	0.71	0.563	8.1693e-192
Cebpb	G1	2.53392e-195	0.330225	0.991	0.969	4.09253e-191
Metrnl	G1	1.68016e-194	0.371551	0.524	0.36	2.71362e-190
Ppp1r10	G1	1.75731e-194	0.414061	0.6	0.441	2.83824e-190
Rps7	G1	8.82115e-193	0.314453	0.719	0.577	1.4247e-188
Cd244	G1	3.93165e-192	0.398247	0.444	0.283	6.35001e-188
Mirt1	G1	6.42912e-192	0.393085	0.68	0.541	1.03837e-187
Slc11a1	G1	3.38642e-191	0.327089	0.636	0.487	5.4694e-187
Rpl14	G1	5.0738e-191	0.308847	0.38	0.226	8.19469e-187
Hsp90aa1	G1	3.73582e-190	0.38421	0.556	0.397	6.03372e-186
Cks2	G1	8.92434e-190	0.483723	0.715	0.58	1.44137e-185
Cytip	G1	2.30494e-189	0.294221	0.912	0.823	3.72272e-185
Ccnl1	G1	4.41844e-189	0.311398	0.912	0.837	7.13622e-185
Ptpn6	G1	1.73418e-187	0.29545	0.813	0.695	2.80087e-183
Prr5l	G1	1.38733e-185	0.315774	0.533	0.364	2.24068e-181
Clec4e	G1	1.91869e-184	0.528496	0.887	0.82	3.09888e-180
H3f3b	G1	7.31489e-183	0.443344	0.996	0.983	1.18143e-178
Cd53	G1	3.98388e-181	0.255805	0.953	0.884	6.43436e-177
Rps2	G1	1.95248e-180	0.283651	0.666	0.522	3.15344e-176
Lcp2	G1	2.82033e-179	0.309637	0.685	0.546	4.55512e-175
Rgs3	G1	4.26042e-179	0.352106	0.598	0.449	6.881e-175
Rpl5	G1	6.07981e-178	0.311907	0.435	0.278	9.81951e-174
Cd300ld	G1	1.16885e-177	0.307078	0.85	0.746	1.88781e-173
Rps12	G1	1.06826e-176	0.272197	0.911	0.83	1.72534e-172
Tctex1d2	G1	2.84466e-176	0.369939	0.501	0.346	4.59441e-172
Slc25a5	G1	3.82067e-175	0.348575	0.54	0.389	6.17077e-171
Rpl28	G1	4.90137e-175	0.258307	0.801	0.681	7.91621e-171
Irf2bp2	G1	2.41339e-174	0.36212	0.545	0.394	3.89787e-170
Slfn2	G1	5.31081e-174	0.296673	0.906	0.82	8.57749e-170
Ltb	G1	6.48419e-174	0.328577	0.705	0.568	1.04726e-169
Igsf6	G1	4.7823e-172	0.34291	0.72	0.595	7.72389e-168
Socs3	G1	1.92533e-171	0.36028	0.732	0.602	3.1096e-167
Ssh2	G1	2.70198e-170	0.277326	0.854	0.759	4.36397e-166
Calm2	G1	1.32579e-167	0.316192	0.761	0.641	2.14128e-163
Cxcr2	G1	5.98856e-167	0.251999	0.975	0.913	9.67212e-163
Slc40a1	G1	1.75112e-166	0.348973	0.741	0.618	2.82823e-162
Rps6	G1	1.45932e-165	0.279608	0.596	0.453	2.35695e-161
Eif5a	G1	1.83122e-165	0.315327	0.632	0.494	2.9576e-161
Naca	G1	7.91298e-164	0.284582	0.478	0.326	1.27803e-159
Map3k8	G1	1.20887e-163	0.490067	0.439	0.297	1.95244e-159
Atp5e	G1	3.11921e-163	0.300343	0.844	0.737	5.03784e-159
Rpl29	G1	3.3701e-162	0.304025	0.624	0.483	5.44304e-158
Cox17	G1	4.18918e-162	0.324802	0.745	0.623	6.76594e-158
Kpna4	G1	6.66972e-162	0.318719	0.528	0.38	1.07723e-157
Rpl22	G1	1.14e-161	0.310335	0.455	0.307	1.84121e-157
Nrros	G1	4.16923e-161	0.308517	0.507	0.357	6.73372e-157
Gng5	G1	5.56131e-161	0.257277	0.956	0.886	8.98208e-157
Brk1	G1	3.9179e-160	0.310105	0.658	0.532	6.3278e-156
Morf4l1	G1	5.36081e-160	0.293194	0.749	0.629	8.65825e-156
Mir142hg	G1	1.51133e-159	0.323927	0.468	0.316	2.44095e-155
Hist1h2bc	G1	2.07835e-159	0.274077	0.681	0.533	3.35674e-155
Bri3	G1	2.34761e-158	0.337185	0.566	0.422	3.79162e-154
Rpl35	G1	3.50863e-158	0.26866	0.422	0.278	5.66679e-154
Tnfsf14	G1	4.89291e-158	0.316445	0.424	0.276	7.90254e-154
Rpl37	G1	5.52452e-158	0.258887	0.964	0.905	8.92265e-154
B9d2	G1	8.36147e-157	0.303752	0.293	0.164	1.35046e-152
Tspan13	G1	2.22688e-155	0.294415	0.655	0.505	3.59663e-151
Abr	G1	1.46736e-154	0.268687	0.542	0.393	2.36994e-150
Snx20	G1	2.79817e-154	0.316851	0.545	0.403	4.51933e-150
Igf1r	G1	3.11326e-154	0.29537	0.741	0.621	5.02822e-150
Txnip	G1	3.86822e-154	0.399055	0.947	0.89	6.24756e-150
Timm10b	G1	1.28162e-152	0.32918	0.752	0.636	2.06995e-148
C5ar1	G1	1.54828e-152	0.265964	0.885	0.801	2.50063e-148
Zmiz1	G1	1.01844e-151	0.285195	0.389	0.246	1.64488e-147
Fam32a	G1	1.63994e-151	0.296401	0.751	0.639	2.64867e-147
Card19	G1	6.23639e-151	0.310584	0.667	0.541	1.00724e-146
Fyb	G1	4.33166e-150	0.277262	0.831	0.739	6.99606e-146
Clta	G1	5.01103e-150	0.290459	0.643	0.514	8.09332e-146
Rilpl2	G1	5.37048e-150	0.332594	0.346	0.212	8.67387e-146
Plk3	G1	2.05747e-149	0.293637	0.864	0.796	3.32303e-145
Mpeg1	G1	6.96548e-149	0.362286	0.623	0.485	1.12499e-144
Adrb2	G1	7.24127e-148	0.300492	0.781	0.674	1.16954e-143
Arpc1b	G1	4.51267e-146	0.25128	0.958	0.883	7.28841e-142
Atf7ip	G1	4.9858e-146	0.27898	0.573	0.43	8.05256e-142
Arf4	G1	1.83945e-145	0.291688	0.719	0.602	2.97089e-141
Pnpla2	G1	2.00578e-145	0.287385	0.523	0.38	3.23954e-141
Pcbp1	G1	6.29007e-145	0.298349	0.372	0.238	1.01591e-140
Polr2a	G1	1.62638e-143	0.255523	0.459	0.316	2.62676e-139
Ndufa7	G1	3.86202e-141	0.306757	0.666	0.545	6.23754e-137
Zeb2	G1	1.74003e-140	0.319072	0.575	0.436	2.81033e-136
Irg1	G1	3.3569e-140	0.509408	0.676	0.588	5.42172e-136
Cass4	G1	4.60444e-140	0.366413	0.376	0.248	7.43663e-136
Arpp19	G1	7.74134e-140	0.295112	0.571	0.44	1.2503e-135
Unc93b1	G1	2.84959e-139	0.254247	0.566	0.428	4.60237e-135
Xbp1	G1	2.3065e-138	0.351355	0.485	0.353	3.72523e-134
Arl4c	G1	7.30156e-138	0.284132	0.268	0.148	1.17927e-133
Psenen	G1	1.80095e-137	0.279899	0.681	0.563	2.90872e-133
Sh3bp1	G1	2.28361e-136	0.256335	0.255	0.14	3.68827e-132
Inpp5d	G1	1.33868e-135	0.306101	0.663	0.546	2.1621e-131
Nfe2l2	G1	9.19841e-135	0.292174	0.613	0.486	1.48563e-130
Ptafr	G1	1.068e-134	0.304069	0.486	0.344	1.72492e-130
mt-Co1	G1	2.57537e-133	0.722281	0.919	0.904	4.15948e-129
Rpl23a	G1	4.53013e-133	0.264029	0.577	0.444	7.31661e-129
Rps27rt	G1	9.41709e-133	0.250001	0.322	0.197	1.52095e-128
Cnbp	G1	2.50498e-131	0.286585	0.435	0.304	4.0458e-127
Ptges3	G1	2.72293e-131	0.270423	0.323	0.201	4.39781e-127
Nr4a1	G1	1.06758e-130	0.404652	0.588	0.469	1.72425e-126
Pcbp2	G1	2.74944e-130	0.261636	0.699	0.579	4.44063e-126
Fuca2	G1	8.78062e-130	0.266834	0.262	0.15	1.41816e-125
Zfp263	G1	3.73295e-129	0.309925	0.308	0.188	6.02909e-125
Eef1b2	G1	3.15335e-128	0.266742	0.55	0.419	5.09297e-124
Rbm25	G1	1.21913e-127	0.2703	0.673	0.551	1.96902e-123
Hcar2	G1	1.24625e-127	0.327318	0.424	0.293	2.01282e-123
Hnrnpf	G1	1.36747e-127	0.270495	0.597	0.471	2.2086e-123
St3gal6	G1	3.07553e-127	0.28098	0.603	0.472	4.96729e-123
Myadm	G1	3.25013e-126	0.281305	0.736	0.624	5.24929e-122
Entpd1	G1	6.11602e-126	0.257648	0.672	0.552	9.87798e-122
Fam134b	G1	1.19173e-125	0.275269	0.572	0.446	1.92476e-121
Cd68	G1	6.05221e-125	0.284654	0.406	0.28	9.77492e-121
Tceb2	G1	1.05784e-124	0.26208	0.822	0.733	1.70852e-120
Brd2	G1	1.19145e-124	0.301819	0.597	0.475	1.9243e-120
Gm20406	G1	3.20197e-122	0.311267	0.616	0.5	5.1715e-118
Tmem14c	G1	1.58869e-121	0.291553	0.516	0.388	2.56589e-117
Tsc22d3	G1	8.50456e-121	0.32752	0.774	0.679	1.37357e-116
Usp7	G1	1.51712e-119	0.25947	0.439	0.312	2.4503e-115
Nedd8	G1	6.57474e-119	0.25789	0.567	0.446	1.06189e-114
Usmg5	G1	9.4136e-119	0.301289	0.513	0.388	1.52039e-114
Il6ra	G1	2.26435e-118	0.25428	0.592	0.467	3.65715e-114
Peli1	G1	1.11792e-117	0.266981	0.409	0.281	1.80556e-113
Taf10	G1	1.67723e-117	0.270122	0.389	0.269	2.7089e-113
Hnrnpc	G1	3.9745e-116	0.254518	0.58	0.462	6.41922e-112
Il1r2	G1	5.24933e-116	0.342574	0.881	0.815	8.47819e-112
Tm6sf1	G1	5.77767e-115	0.269963	0.495	0.369	9.33152e-111
Gls	G1	8.37626e-115	0.294816	0.509	0.385	1.35285e-110
Pip4k2a	G1	1.36123e-114	0.252241	0.508	0.382	2.19853e-110
Atp6ap2	G1	2.40312e-114	0.26176	0.41	0.288	3.88128e-110
Rbm3	G1	7.86274e-114	0.27156	0.449	0.326	1.26991e-109
Tagln2	G1	1.99299e-113	0.279667	0.564	0.428	3.21887e-109
Fam104a	G1	4.19739e-113	0.269514	0.424	0.303	6.7792e-109
Eif4a1	G1	1.13719e-112	0.250799	0.468	0.343	1.83668e-108
Kctd12	G1	1.85137e-112	0.2849	0.821	0.74	2.99015e-108
Kras	G1	6.82852e-112	0.26039	0.614	0.5	1.10287e-107
Trim30d	G1	1.33035e-108	0.272396	0.428	0.304	2.14864e-104
Il1rap	G1	9.28563e-106	0.269432	0.624	0.51	1.49972e-101
2900060B14Rik	G1	1.80464e-105	0.348325	0.256	0.156	2.91467e-101
Vps37b	G1	2.56044e-105	0.322267	0.433	0.319	4.13537e-101
Cd63	G1	4.04338e-103	0.297513	0.477	0.36	6.53046e-99
Klf10	G1	5.05108e-103	0.309879	0.501	0.385	8.158e-99
Fth1	G1	6.11173e-103	0.278134	0.999	0.995	9.87105e-99
Slpi	G1	2.21276e-101	0.253463	0.983	0.94	3.57384e-97
Ctsb	G1	1.47399e-100	0.30985	0.542	0.439	2.38064e-96
Tlr13	G1	2.42475e-100	0.264505	0.463	0.348	3.91621e-96
Tuba1c	G1	1.02546e-98	0.290852	0.42	0.31	1.65622e-94
Hist1h1c	G1	1.50302e-97	0.277344	0.725	0.63	2.42753e-93
Spag9	G1	2.74591e-97	0.273193	0.555	0.447	4.43492e-93
Trem1	G1	5.69884e-96	0.320385	0.783	0.714	9.20419e-92
Cpeb2	G1	1.86868e-95	0.252051	0.586	0.478	3.0181e-91
Prrc2c	G1	3.05672e-94	0.250119	0.44	0.326	4.93691e-90
Ets2	G1	3.02312e-93	0.258185	0.826	0.754	4.88265e-89
Cnih4	G1	3.42241e-91	0.250899	0.352	0.245	5.52754e-87
Cited2	G1	3.17777e-89	0.295495	0.413	0.304	5.13241e-85
Reep5	G1	2.55374e-88	0.256004	0.509	0.402	4.12454e-84
Tnf	G1	3.37781e-87	0.265062	0.253	0.16	5.4555e-83
Marcksl1	G1	9.30069e-87	0.251658	0.419	0.313	1.50215e-82
Osm	G1	1.0402e-86	0.340797	0.799	0.748	1.68002e-82
B930036N10Rik	G1	1.21403e-77	0.506663	0.271	0.184	1.96078e-73
Cstb	G1	7.73763e-76	0.301512	0.501	0.407	1.2497e-71
Gadd45g	G1	7.83099e-76	0.420171	0.504	0.407	1.26478e-71
Ifitm1	G1	1.50944e-74	0.282186	0.946	0.891	2.4379e-70
Zfp622	G1	2.60418e-70	0.255627	0.595	0.505	4.20601e-66
Zfp36l2	G1	1.11327e-69	0.27835	0.931	0.888	1.79804e-65
G0s2	G1	5.53623e-63	0.486003	0.739	0.708	8.94157e-59
Chka	G1	3.84195e-59	0.362544	0.395	0.313	6.20513e-55
Ifrd1	G1	1.68402e-55	0.331507	0.489	0.414	2.71986e-51
Id2	G1	1.19955e-40	0.326532	0.376	0.308	1.93739e-36
Hba-a1	G5	0	8.06644	0.999	0.426	0
Hbb-bs	G5	0	8.05933	1	0.664	0
Hbb-bt	G5	0	7.89641	0.996	0.292	0
Hba-a2	G5	0	7.87759	0.998	0.411	0
Alas2	G5	0	3.77052	0.954	0.014	0
Bpgm	G5	0	2.89767	0.864	0.02	0
Fam46c	G5	0	2.50442	0.902	0.149	0
Ube2l6	G5	0	2.31854	0.876	0.03	0
Snca	G5	0	2.08054	0.821	0.013	0
Epb41	G5	0	2.06544	0.857	0.155	0
Prdx2	G5	0	1.91769	0.718	0.041	0
Mkrn1	G5	0	1.7789	0.934	0.524	0
Fech	G5	0	1.70602	0.771	0.021	0
Fam220a	G5	0	1.61617	0.806	0.099	0
Sec61g	G5	0	1.60069	0.841	0.324	0
Fam213a	G5	0	1.51864	0.575	0.002	0
Car2	G5	0	1.43209	0.482	0.003	0
Slc25a39	G5	0	1.41139	0.76	0.053	0
Slc25a37	G5	0	1.27641	0.821	0.252	0
Ube2o	G5	0	1.25327	0.652	0.02	0
2024-03-02	G5	0	1.03988	0.764	0.185	0
Gypa	G5	0	1.03743	0.456	0.001	0
Tfdp2	G5	0	0.988734	0.512	0.005	0
Blvrb	G5	0	0.964693	0.546	0.064	0
Ube2c	G5	0	0.935827	0.452	0.004	0
Slc4a1	G5	0	0.931873	0.447	0.001	0
Rsad2	G5	0	0.922883	0.661	0.164	0
Trim10	G5	0	0.756149	0.35	0.001	0
Isca1	G5	0	0.74866	0.646	0.163	0
Hagh	G5	0	0.740609	0.476	0.047	0
Pla2g16	G5	0	0.725162	0.448	0.014	0
Cdr2	G5	0	0.676957	0.405	0.002	0
Cat	G5	0	0.672136	0.432	0.015	0
Tmem256	G5	0	0.653013	0.429	0.014	0
Glrx5	G5	0	0.644308	0.514	0.084	0
Rec114	G5	0	0.640456	0.345	0.001	0
Psme3	G5	0	0.635353	0.494	0.067	0
Rad23a	G5	0	0.573546	0.356	0.028	0
Bola3	G5	0	0.559708	0.385	0.014	0
Specc1	G5	0	0.549365	0.365	0.037	0
Spta1	G5	0	0.543144	0.309	0.001	0
Ybx3	G5	0	0.529351	0.365	0.018	0
Pnpo	G5	0	0.524748	0.322	0.02	0
Ptp4a3	G5	0	0.45368	0.337	0.023	0
Slc48a1	G5	0	0.451717	0.408	0.066	0
Fam210b	G5	0	0.408637	0.307	0.031	0
Isg20	G5	7.39875e-305	0.857726	0.734	0.245	1.19497e-300
Rnf10	G5	1.0173e-266	0.725675	0.708	0.24	1.64305e-262
Bnip3l	G5	6.2336e-266	1.06649	0.9	0.543	1.00679e-261
Dcaf12	G5	1.26888e-260	0.591255	0.604	0.174	2.04938e-256
Fam117a	G5	1.06496e-241	0.264294	0.261	0.04	1.72002e-237
Ghitm	G5	4.9983e-198	0.511453	0.575	0.188	8.07275e-194
Dhrs11	G5	1.03048e-193	0.258878	0.288	0.058	1.66432e-189
Pabpc1	G5	1.39246e-144	0.924099	0.933	0.791	2.24897e-140
Gpx1	G5	2.40362e-115	0.727075	0.953	0.868	3.88209e-111
Cmas	G5	9.23845e-112	0.393764	0.432	0.162	1.4921e-107
Ppp1cb	G5	5.12828e-107	0.51137	0.781	0.438	8.28269e-103
Ccndbp1	G5	9.92244e-92	0.284225	0.58	0.258	1.60257e-87
Ube2r2	G5	5.14248e-78	0.254779	0.567	0.265	8.30562e-74
Lars2	G5	2.65585e-71	0.399246	0.772	0.461	4.28947e-67
Oaz1	G5	1.32491e-65	0.350928	0.948	0.859	2.13986e-61
Gm42418	G5	3.80322e-62	0.988814	0.991	0.968	6.14258e-58
AY036118	G5	1.77293e-54	0.373762	0.448	0.224	2.86346e-50
Gabarapl2	G5	1.99495e-48	0.305308	0.811	0.54	3.22205e-44
mt-Co1	G5	3.07171e-47	0.277443	0.981	0.907	4.96112e-43
Crip1	G6	0	4.23848	0.853	0.12	0
S100a4	G6	0	3.4448	0.713	0.085	0
Ms4a6c	G6	0	2.29856	0.476	0.038	0
Lgals1	G6	1.44318e-287	2.01855	0.385	0.026	2.33088e-283
Prdx1	G6	4.79319e-234	2.14228	0.437	0.043	7.74148e-230
Rpl36al	G6	9.62258e-225	2.77517	0.668	0.113	1.55414e-220
Tmsb10	G6	2.30007e-209	3.97591	0.955	0.37	3.71485e-205
Rpl10a	G6	8.31383e-193	2.77217	0.678	0.137	1.34277e-188
Ifi30	G6	1.64693e-188	2.30317	0.483	0.065	2.65995e-184
Rpsa	G6	2.26547e-184	3.30447	0.913	0.362	3.65897e-180
Dbi	G6	2.93641e-169	1.981	0.423	0.055	4.74259e-165
Rps24	G6	1.36926e-164	3.02328	0.983	0.758	2.21149e-160
Plac8	G6	1.90569e-162	3.11165	0.829	0.272	3.07787e-158
Rps20	G6	8.56777e-161	3.05435	0.874	0.363	1.38378e-156
Pld4	G6	2.55949e-156	1.90068	0.353	0.04	4.13382e-152
F13a1	G6	2.30626e-144	1.68178	0.325	0.037	3.72484e-140
Ccr2	G6	7.40836e-142	1.7421	0.311	0.034	1.19652e-137
Rpl32	G6	1.6072e-141	3.05645	0.86	0.399	2.59579e-137
Rpl13	G6	1.25337e-140	2.76076	0.934	0.674	2.02432e-136
Tmem256	G6	3.78243e-138	1.35444	0.273	0.027	6.109e-134
S100a10	G6	7.82489e-138	2.0039	0.469	0.08	1.2638e-133
Rpl38	G6	7.84665e-138	2.49875	0.955	0.702	1.26731e-133
Rpl35a	G6	1.71262e-135	2.25242	0.969	0.84	2.76606e-131
Rps8	G6	5.50672e-134	2.65649	0.927	0.65	8.8939e-130
Rps18	G6	2.63409e-132	2.69887	0.724	0.238	4.25431e-128
Eef1a1	G6	3.06851e-132	2.58134	0.948	0.72	4.95595e-128
Rps19	G6	3.85192e-132	2.99123	0.822	0.365	6.22123e-128
Ctss	G6	6.59539e-131	2.66108	0.685	0.206	1.06522e-126
Rps29	G6	6.60589e-130	2.01891	0.986	0.937	1.06692e-125
Rps4x	G6	1.49574e-124	2.80373	0.843	0.437	2.41577e-120
Rps28	G6	4.83633e-124	2.77003	0.892	0.549	7.81116e-120
Rpl35	G6	7.31122e-117	2.72962	0.766	0.32	1.18084e-112
Fn1	G6	3.12333e-116	2.04709	0.378	0.061	5.04449e-112
Rps26	G6	3.14695e-115	2.69814	0.881	0.586	5.08264e-111
Rpl19	G6	3.77468e-114	2.59098	0.892	0.656	6.09649e-110
Lyz2	G6	5.11815e-113	2.1064	0.979	0.906	8.26632e-109
Rpl3	G6	9.62532e-111	2.65354	0.64	0.206	1.55459e-106
Rplp1	G6	5.67199e-109	2.27863	0.916	0.773	9.16083e-105
Rps15a	G6	8.19864e-109	2.62503	0.85	0.557	1.32416e-104
Rps3a1	G6	7.98922e-108	2.21958	0.902	0.725	1.29034e-103
Ccl9	G6	3.42449e-107	1.87664	0.357	0.057	5.5309e-103
Rpl36	G6	4.47483e-104	2.45473	0.78	0.379	7.2273e-100
Rpl37a	G6	5.61569e-102	2.03141	0.951	0.884	9.0699e-98
Rpl23	G6	4.31486e-101	1.95277	0.93	0.833	6.96893e-97
Rps27a	G6	3.00906e-100	1.45928	0.983	0.941	4.85993e-96
Rps23	G6	2.05263e-98	2.30738	0.878	0.691	3.31521e-94
Ptma	G6	1.78421e-97	2.4373	0.804	0.418	2.88168e-93
Rplp0	G6	4.82785e-97	2.42406	0.843	0.622	7.79745e-93
Rpl39	G6	1.23522e-96	2.1116	0.892	0.75	1.995e-92
Rpl41	G6	1.44648e-95	1.57723	0.93	0.936	2.33621e-91
Rpl22	G6	3.16825e-95	2.36459	0.738	0.351	5.11704e-91
Rpl30	G6	8.09885e-95	1.79883	0.923	0.8	1.30805e-90
Rpl27a	G6	2.02419e-94	1.90999	0.913	0.814	3.26927e-90
Rpl11	G6	5.63994e-94	2.24936	0.85	0.621	9.10906e-90
Ppia	G6	7.6928e-94	2.47045	0.734	0.349	1.24246e-89
Rpl34	G6	4.4284e-93	1.91344	0.895	0.822	7.15231e-89
Rps5	G6	6.69365e-93	2.52096	0.762	0.407	1.08109e-88
Rplp2	G6	1.32715e-91	2.1061	0.885	0.749	2.14348e-87
Rpl28	G6	2.11398e-90	2.12514	0.864	0.718	3.41429e-86
Tpt1	G6	1.541e-88	1.3158	0.986	0.971	2.48887e-84
Rps21	G6	4.70267e-88	1.8447	0.892	0.814	7.59528e-84
Rps10	G6	1.06836e-87	1.91388	0.899	0.829	1.7255e-83
Rps7	G6	7.52051e-87	2.17978	0.836	0.621	1.21464e-82
Rpl18	G6	1.94277e-86	2.24869	0.832	0.623	3.13777e-82
Rpl6	G6	3.47834e-85	2.33641	0.808	0.527	5.61787e-81
Rpl18a	G6	1.64321e-84	1.7628	0.892	0.827	2.65395e-80
Rpl8	G6	1.44256e-82	2.12157	0.825	0.641	2.32988e-78
Rpl10	G6	1.46598e-82	2.18034	0.829	0.627	2.36771e-78
Rps16	G6	5.37143e-82	1.54994	0.92	0.908	8.6754e-78
Rpl9	G6	8.82514e-81	1.51437	0.906	0.884	1.42535e-76
Rps11	G6	8.03472e-80	2.30783	0.832	0.676	1.29769e-75
Rps14	G6	2.10789e-79	1.90535	0.874	0.802	3.40446e-75
Ahnak	G6	2.28377e-78	2.09417	0.378	0.084	3.68852e-74
Rpl14	G6	2.00602e-77	2.2052	0.64	0.272	3.23992e-73
Gnb2l1	G6	2.37971e-77	2.4024	0.671	0.316	3.84347e-73
Apoe	G6	2.34826e-76	2.68839	0.521	0.161	3.79268e-72
Rpl26	G6	2.95877e-75	2.03435	0.811	0.61	4.7787e-71
Rpl12	G6	1.21416e-72	2.21385	0.563	0.208	1.96099e-68
Cd74	G6	1.40912e-72	3.59002	0.5	0.164	2.27588e-68
Rps13	G6	2.60535e-71	1.91992	0.843	0.765	4.2079e-67
Rpl36a	G6	5.32677e-71	2.05937	0.545	0.197	8.60326e-67
Rps12	G6	1.59499e-69	1.59158	0.881	0.856	2.57607e-65
Rpl24	G6	5.01041e-68	1.99018	0.794	0.608	8.09232e-64
Rpl7a	G6	8.57179e-65	2.15536	0.717	0.458	1.38443e-60
Snrpg	G6	1.6439e-64	1.53139	0.402	0.11	2.65507e-60
Rpl21	G6	3.77522e-64	2.03175	0.797	0.688	6.09736e-60
Npm1	G6	4.22941e-64	1.58183	0.308	0.067	6.83092e-60
Hint1	G6	9.3251e-64	1.60643	0.381	0.101	1.5061e-59
Sec61g	G6	1.29365e-63	2.00849	0.654	0.34	2.08937e-59
Fau	G6	1.88972e-62	0.798233	0.99	0.974	3.05209e-58
Pycard	G6	1.695e-59	1.3091	0.325	0.078	2.73759e-55
Rpl13a	G6	1.40494e-57	2.05107	0.759	0.609	2.26912e-53
Rpl37	G6	3.67602e-55	1.04977	0.916	0.924	5.93715e-51
Rpl7	G6	5.35271e-55	1.96374	0.738	0.577	8.64517e-51
Rps15	G6	6.39573e-54	2.01516	0.731	0.513	1.03297e-49
Chil3	G6	7.05727e-54	2.25935	0.444	0.155	1.13982e-49
Rps2	G6	9.22086e-52	2.03398	0.717	0.567	1.48926e-47
Cybb	G6	3.48115e-51	2.1079	0.462	0.173	5.62241e-47
Rpl17	G6	1.25556e-50	1.40902	0.86	0.849	2.02785e-46
Atp5g2	G6	1.33117e-50	1.58066	0.385	0.12	2.14997e-46
Rpl15	G6	1.6627e-50	1.97704	0.573	0.298	2.68543e-46
Psap	G6	3.7962e-50	1.86515	0.811	0.745	6.13125e-46
Atp5g1	G6	6.62827e-49	1.27312	0.262	0.06	1.07053e-44
Gpx1	G6	9.66897e-48	1.10953	0.874	0.871	1.56164e-43
Rpl5	G6	3.26699e-46	1.94605	0.591	0.326	5.27652e-42
Rps3	G6	3.50488e-46	1.66487	0.759	0.725	5.66074e-42
Naca	G6	4.90114e-44	1.81141	0.619	0.373	7.91583e-40
Bola2	G6	1.56473e-42	1.22537	0.252	0.062	2.52719e-38
Rps6	G6	1.7414e-42	1.85108	0.671	0.497	2.81253e-38
Rpl4	G6	1.69313e-41	1.82183	0.472	0.214	2.73458e-37
Atp1a1	G6	1.48122e-40	1.27762	0.255	0.066	2.39232e-36
Rps17	G6	3.52085e-40	1.71167	0.493	0.231	5.68652e-36
Ifitm3	G6	1.69701e-38	0.864399	0.92	0.909	2.74084e-34
Uba52	G6	4.43253e-37	1.66043	0.682	0.572	7.15898e-33
Aprt	G6	5.97981e-36	1.45779	0.322	0.109	9.65799e-32
Rps9	G6	8.95462e-36	0.700652	0.948	0.973	1.44626e-31
Ndufa4	G6	1.18285e-35	1.65094	0.486	0.246	1.91042e-31
Anxa5	G6	5.50239e-35	1.48381	0.262	0.077	8.88691e-31
Gm10076	G6	3.62732e-34	1.54757	0.682	0.613	5.85848e-30
Ifi27l2a	G6	6.57581e-34	0.952327	0.727	0.449	1.06206e-29
Rpl29	G6	2.02266e-33	1.61905	0.654	0.527	3.26679e-29
Hspa8	G6	4.54573e-33	1.53479	0.724	0.656	7.3418e-29
Snrpe	G6	1.49866e-32	1.35851	0.304	0.104	2.42049e-28
Mrpl52	G6	9.62128e-31	1.31446	0.353	0.141	1.55393e-26
Npc2	G6	1.75568e-30	1.86422	0.51	0.304	2.83559e-26
Cox4i1	G6	1.60311e-29	1.21012	0.738	0.746	2.58919e-25
Rps27	G6	2.59996e-29	0.888919	0.913	0.947	4.1992e-25
Rpl27	G6	1.41363e-28	1.46404	0.65	0.537	2.28315e-24
Hsp90b1	G6	2.45117e-28	1.58348	0.374	0.169	3.95888e-24
Ly6e	G6	4.46175e-28	1.48857	0.71	0.628	7.20617e-24
Hsp90ab1	G6	1.50346e-27	1.7522	0.535	0.35	2.42825e-23
Atp5e	G6	2.24365e-25	1.22558	0.72	0.772	3.62371e-21
Dad1	G6	6.17022e-25	1.00192	0.262	0.094	9.96552e-21
Rpl22l1	G6	1.37023e-24	1.4139	0.42	0.22	2.21306e-20
Cst3	G6	1.91053e-24	1.06448	0.839	0.881	3.0857e-20
H2afz	G6	2.58543e-24	1.47178	0.654	0.571	4.17573e-20
Lgals3	G6	5.1874e-24	1.12782	0.78	0.725	8.37817e-20
Cox6c	G6	6.44479e-24	1.44257	0.598	0.479	1.0409e-19
Actb	G6	6.81483e-24	0.413165	1	0.996	1.10066e-19
Hba-a2	G6	2.46257e-23	0.491691	0.587	0.431	3.9773e-19
Hbb-bs	G6	3.30873e-23	0.365699	0.71	0.675	5.34394e-19
Akr1a1	G6	1.99924e-22	1.21786	0.336	0.154	3.22898e-18
Serf2	G6	4.88949e-22	0.638769	0.832	0.939	7.89702e-18
Uqcrb	G6	5.13893e-22	1.28673	0.297	0.128	8.29989e-18
Eef1b2	G6	7.48524e-22	1.36697	0.584	0.46	1.20894e-17
Cox5a	G6	1.57836e-21	1.47818	0.469	0.299	2.54921e-17
Myl6	G6	3.05964e-21	0.576602	0.825	0.943	4.94163e-17
Rpl31	G6	6.49334e-21	1.41929	0.497	0.344	1.04874e-16
Pabpc1	G6	1.16249e-20	1.06338	0.769	0.797	1.87753e-16
Ctsc	G6	2.14725e-20	1.24557	0.266	0.11	3.46803e-16
Atp5g3	G6	2.72612e-20	1.15055	0.287	0.125	4.40295e-16
Rpl23a	G6	5.88133e-20	1.51681	0.577	0.486	9.49894e-16
Cox7c	G6	2.131e-19	1.26962	0.573	0.472	3.44178e-15
Hba-a1	G6	2.20076e-19	0.502763	0.591	0.446	3.55445e-15
Nsa2	G6	2.79281e-19	1.29871	0.297	0.137	4.51067e-15
2010107E04Rik	G6	2.47329e-18	1.25146	0.441	0.278	3.99461e-14
H2-K1	G6	2.6798e-18	0.899988	0.801	0.854	4.32814e-14
Uqcr11	G6	1.5317e-17	1.30949	0.434	0.277	2.47385e-13
Oaz1	G6	9.70568e-17	0.766715	0.731	0.863	1.56756e-12
Sec61b	G6	5.82194e-16	1.16505	0.605	0.585	9.40302e-12
Mt1	G6	5.90174e-16	0.927402	0.598	0.492	9.5319e-12
Shfm1	G6	3.99406e-15	0.550682	0.839	0.916	6.4508e-11
Uqcrh	G6	6.7582e-15	1.10656	0.633	0.634	1.09152e-10
Cyba	G6	1.0186e-13	0.57849	0.801	0.933	1.64515e-09
Lamp1	G6	1.22078e-13	1.36124	0.462	0.352	1.97168e-09
Atp5h	G6	1.5136e-13	1.26062	0.542	0.506	2.44462e-09
Ctsz	G6	1.84054e-13	1.19711	0.399	0.263	2.97265e-09
Eif3f	G6	2.48643e-13	1.29562	0.434	0.315	4.01584e-09
Rps25	G6	2.6215e-13	1.00078	0.699	0.791	4.23398e-09
Pomp	G6	2.9045e-13	1.2866	0.353	0.223	4.69106e-09
Emp3	G6	4.26612e-13	1.12748	0.42	0.291	6.8902e-09
B2m	G6	5.56139e-13	0.549231	0.878	0.954	8.9822e-09
Ssr4	G6	1.41309e-12	1.10359	0.283	0.157	2.28229e-08
Ctsb	G6	2.30214e-12	1.43069	0.535	0.471	3.71818e-08
Rps27l	G6	2.65847e-12	1.14262	0.318	0.189	4.2937e-08
Sh3bgrl3	G6	6.82426e-12	0.456423	0.829	0.928	1.10219e-07
Atox1	G6	9.87691e-12	1.06994	0.608	0.621	1.59522e-07
Btf3	G6	1.23388e-11	1.22925	0.58	0.611	1.99285e-07
Eef1g	G6	3.40478e-11	1.08121	0.255	0.139	5.49906e-07
Ly6c2	G6	4.40977e-11	1.0056	0.497	0.406	7.12222e-07
Eif3h	G6	7.04691e-11	0.944454	0.259	0.144	1.13815e-06
Gngt2	G6	7.67714e-11	1.64955	0.36	0.236	1.23994e-06
Eef2	G6	8.10161e-11	1.28223	0.49	0.423	1.30849e-06
Atp5d	G6	1.29867e-10	1.0759	0.346	0.232	2.09747e-06
Atp5l	G6	1.74053e-10	0.701595	0.71	0.828	2.81114e-06
Atp5j2	G6	3.10422e-10	1.11861	0.514	0.477	5.01362e-06
Vim	G6	9.73693e-10	0.6562	0.745	0.742	1.57261e-05
Rbm3	G6	1.01835e-09	1.1538	0.444	0.365	1.64474e-05
Coro1a	G6	4.27012e-09	0.406561	0.871	0.966	6.89667e-05
Snrpb	G6	4.30577e-09	1.08	0.294	0.193	6.95425e-05
Hn1	G6	7.19122e-09	1.04946	0.273	0.17	0.000116145
Eif3k	G6	1.76356e-08	1.04489	0.371	0.28	0.000284833
Ndufa6	G6	2.42753e-08	1.05167	0.395	0.316	0.00039207
Tmem258	G6	3.24186e-08	1.01824	0.36	0.273	0.000523593
Smdt1	G6	4.41764e-08	1.09468	0.36	0.271	0.000713493
Psmb3	G6	5.89731e-08	0.990905	0.406	0.323	0.000952474
Atp5k	G6	3.02294e-07	1.05542	0.378	0.301	0.00488235
Napsa	G6	4.62042e-07	0.994367	0.423	0.383	0.00746245
Laptm5	G6	7.86525e-07	0.676069	0.748	0.9	0.0127032
Serbp1	G6	8.23677e-07	0.875675	0.283	0.191	0.0133032
Ppib	G6	1.47011e-06	1.06487	0.381	0.328	0.0237437
Psmb1	G6	1.52875e-06	0.911491	0.339	0.264	0.0246908
Dusp2	G6	2.41598e-06	0.693898	0.269	0.18	0.0390206
Ndufb8	G6	5.40141e-06	1.08925	0.28	0.206	0.0872382
Cox7b	G6	7.89837e-06	0.95974	0.283	0.206	0.127567
Gm42418	G6	1.24057e-05	0.578303	0.934	0.97	0.200364
Ikzf1	G6	1.32681e-05	0.295845	0.231	0.402	0.214294
Atp5a1	G6	1.46627e-05	1.08848	0.308	0.238	0.236818
Cox6b1	G6	1.91719e-05	0.82377	0.549	0.628	0.309645
Tomm7	G6	2.10711e-05	0.822987	0.524	0.554	0.340319
Atp1b3	G6	2.23695e-05	0.279	0.161	0.297	0.36129
Brk1	G6	2.76844e-05	0.253964	0.353	0.574	0.447131
S100a13	G6	2.98505e-05	0.992741	0.322	0.258	0.482116
Ybx1	G6	3.29844e-05	0.88499	0.493	0.501	0.532731
Calr	G6	3.89313e-05	0.944498	0.346	0.292	0.628779
Chchd2	G6	5.13489e-05	0.840806	0.598	0.753	0.829336
Uqcrq	G6	5.32014e-05	0.915683	0.476	0.492	0.859256
H2afj	G6	7.27064e-05	0.783724	0.598	0.754	1
Tmem234	G6	9.38053e-05	0.30512	0.206	0.352	1
Ndufa2	G6	0.000157611	0.886302	0.399	0.372	1
Sys1	G6	0.000263257	0.281841	0.199	0.331	1
Eif4a1	G6	0.000265662	0.924393	0.402	0.383	1
Id2	G6	0.000271382	0.690003	0.385	0.329	1
Lamtor4	G6	0.000318493	0.991814	0.413	0.397	1
Mbnl1	G6	0.000330215	0.762467	0.259	0.198	1
Sin3b	G6	0.000338339	0.295021	0.283	0.455	1
Cox6a1	G6	0.000437536	0.830645	0.444	0.443	1
Add3	G6	0.000478666	0.432848	0.161	0.275	1
Hsp90aa1	G6	0.000495484	0.254213	0.29	0.45	1
Cox7a2l	G6	0.000581676	1.00459	0.427	0.419	1
Nr4a1	G6	0.000629393	0.845482	0.486	0.507	1
Zfp706	G6	0.000778772	0.755897	0.262	0.21	1
Atp5c1	G6	0.000791485	0.913944	0.325	0.294	1
Tapbp	G6	0.000835888	0.253844	0.297	0.469	1
Lmo4	G6	0.00105006	0.256517	0.301	0.47	1
Snx3	G6	0.00115051	0.294094	0.234	0.369	1
Prelid1	G6	0.00129818	0.254265	0.29	0.459	1
Hnrnpa0	G6	0.0014044	0.31082	0.192	0.311	1
Dynll1	G6	0.00141445	0.628668	0.381	0.344	1
Tgfb1	G6	0.001428	0.875074	0.353	0.318	1
Psma7	G6	0.00154207	0.916853	0.35	0.323	1
Ehbp1l1	G6	0.00171077	0.255024	0.231	0.349	1
Hnrnpa3	G6	0.00171479	0.987849	0.423	0.441	1
Ndufb9	G6	0.0017373	0.309576	0.325	0.494	1
Cox5b	G6	0.00204704	0.875874	0.521	0.633	1
Cox8a	G6	0.00205467	0.446592	0.685	0.887	1
Ptpn18	G6	0.00211119	0.842931	0.437	0.445	1
Txndc17	G6	0.00294029	0.366143	0.203	0.318	1
Psmb4	G6	0.00329402	0.853192	0.266	0.228	1
Tln1	G6	0.00345896	0.275396	0.483	0.715	1
Myeov2	G6	0.00372888	0.757605	0.311	0.274	1
Srp9	G6	0.00374051	0.809073	0.364	0.349	1
Slc25a5	G6	0.00388245	0.898575	0.416	0.437	1
Ube2l3	G6	0.00449083	0.331206	0.28	0.413	1
Mob1a	G6	0.00457269	0.381088	0.259	0.396	1
Tomm22	G6	0.00457937	0.335297	0.266	0.388	1
mt-Nd4	G6	0.00459519	0.252018	0.43	0.63	1
Cib1	G6	0.00476161	0.250944	0.203	0.311	1
Got2	G6	0.00520797	0.336805	0.164	0.255	1
Arf5	G6	0.0056803	0.893661	0.503	0.604	1
Hnrnpdl	G6	0.00589773	0.261706	0.294	0.436	1
Polr1d	G6	0.00599947	0.827296	0.29	0.259	1
Ndufa3	G6	0.00605124	0.819869	0.483	0.585	1
Atp6v1f	G6	0.00611657	0.253552	0.385	0.565	1
Ewsr1	G6	0.00617701	0.298266	0.192	0.298	1
Napa	G6	0.00656506	0.266952	0.241	0.356	1
Psmb8	G6	0.00665392	0.89655	0.367	0.358	1
Ctsh	G6	0.00666729	0.903588	0.388	0.389	1
5031439G07Rik	G6	0.00719901	0.369004	0.227	0.332	1
Evi2a	G6	0.0076476	0.353249	0.238	0.353	1
Ndufb11	G6	0.00790933	0.844716	0.385	0.396	1
Psme2	G6	0.00792552	0.931356	0.287	0.258	1
Ptms	G6	0.00830095	0.38579	0.224	0.323	1
Abca7	G6	0.00834906	0.295192	0.206	0.313	1
Ppp1ca	G6	0.00843788	0.310335	0.444	0.649	1
Sptan1	G6	0.0086317	0.322615	0.178	0.274	1
Ndufa7	G6	0.00948686	0.330916	0.402	0.585	1
Rer1	G6	0.00980407	0.378293	0.203	0.309	1
Junb	G4	2.41456e-130	0.788884	0.983	0.989	3.89975e-126
Csf3r	G4	5.6234e-126	0.751021	0.955	0.982	9.08235e-122
Ubc	G4	2.27225e-120	0.79959	0.946	0.969	3.66991e-116
Slfn4	G4	2.31974e-95	1.53917	0.709	0.765	3.74661e-91
Ier5	G4	3.97952e-88	0.87009	0.844	0.955	6.42732e-84
Plk3	G4	4.69329e-87	1.22598	0.742	0.821	7.58013e-83
Lilrb4a	G4	2.10175e-83	0.929948	0.775	0.923	3.39454e-79
Lilr4b	G4	1.59263e-80	0.96521	0.757	0.898	2.57226e-76
Cebpb	G4	3.66229e-77	0.609727	0.963	0.977	5.91497e-73
Gm42418	G4	5.31491e-68	1.24969	0.847	0.974	8.58411e-64
Dusp1	G4	1.42653e-66	0.576354	0.955	0.977	2.30399e-62
Rpl8	G4	2.8866e-64	0.325772	0.25	0.658	4.66215e-60
Cd37	G4	2.33857e-59	0.345543	0.235	0.615	3.77702e-55
Atp6v1b2	G4	1.7268e-56	0.252417	0.166	0.478	2.78896e-52
Pbx2	G4	6.71447e-56	0.256411	0.135	0.421	1.08445e-51
Rnf167	G4	7.06213e-56	0.298729	0.174	0.49	1.14061e-51
Gna13	G4	7.09021e-55	0.297956	0.179	0.496	1.14514e-50
Ddx5	G4	2.34506e-54	0.576115	0.86	0.973	3.78751e-50
Dnajb1	G4	4.80796e-53	0.251558	0.153	0.445	7.76534e-49
Iqsec1	G4	6.50515e-53	0.259287	0.202	0.536	1.05065e-48
Serinc3	G4	7.73778e-53	0.287635	0.283	0.686	1.24973e-48
Cers2	G4	1.82744e-52	0.323666	0.114	0.372	2.95149e-48
Rassf5	G4	1.90645e-52	0.332573	0.218	0.564	3.07911e-48
Osbpl9	G4	2.77554e-52	0.308158	0.231	0.588	4.48277e-48
H3f3b	G4	6.25761e-52	0.528851	0.963	0.988	1.01067e-47
Susd6	G4	1.95966e-51	0.257985	0.147	0.43	3.16505e-47
Pdcd6	G4	3.16061e-51	0.364001	0.135	0.408	5.10471e-47
Tob1	G4	4.08032e-51	0.336574	0.182	0.489	6.59013e-47
Ppp3ca	G4	5.3327e-51	0.258478	0.19	0.5	8.61284e-47
Rnf11	G4	8.77924e-51	0.268074	0.272	0.66	1.41793e-46
Alox5	G4	1.12579e-50	0.301866	0.154	0.439	1.81826e-46
Notch2	G4	2.84359e-50	0.25718	0.232	0.58	4.59268e-46
Rcsd1	G4	4.29594e-50	0.309183	0.248	0.61	6.93837e-46
Fos	G4	4.3862e-50	0.613436	0.861	0.955	7.08415e-46
Naca	G4	4.56783e-50	0.257963	0.126	0.385	7.3775e-46
Eif4g2	G4	5.85585e-50	0.298146	0.189	0.501	9.45778e-46
Fam21	G4	6.50079e-50	0.283153	0.224	0.563	1.04994e-45
Prex1	G4	8.90754e-50	0.306639	0.205	0.531	1.43866e-45
AA467197	G4	1.515e-49	0.32885	0.141	0.41	2.44688e-45
Hnrnpk	G4	4.69089e-49	0.352813	0.271	0.658	7.57625e-45
Rab27a	G4	5.52415e-49	0.277951	0.181	0.483	8.92206e-45
Pram1	G4	6.63331e-49	0.315733	0.141	0.411	1.07135e-44
Wdr26	G4	8.05294e-49	0.330216	0.219	0.552	1.30063e-44
Il4ra	G4	8.6345e-49	0.277716	0.23	0.567	1.39456e-44
Rps4x	G4	1.04128e-48	0.365669	0.164	0.452	1.68176e-44
Unc93b1	G4	2.89619e-48	0.300733	0.183	0.484	4.67764e-44
Cbl	G4	3.95744e-48	0.268741	0.212	0.533	6.39167e-44
Ptpre	G4	8.73266e-48	0.291139	0.248	0.608	1.41041e-43
Dusp11	G4	9.19466e-48	0.264583	0.17	0.461	1.48503e-43
Tle3	G4	2.18907e-47	0.287318	0.245	0.598	3.53556e-43
Slc2a6	G4	3.2636e-47	0.285063	0.145	0.413	5.27104e-43
Cnppd1	G4	5.92855e-47	0.289603	0.13	0.384	9.5752e-43
Plin2	G4	6.19621e-47	0.300434	0.156	0.428	1.00075e-42
Smg1	G4	6.21546e-47	0.278064	0.16	0.436	1.00386e-42
Sfxn5	G4	7.33349e-47	0.307407	0.222	0.55	1.18443e-42
Mapk14	G4	8.21036e-47	0.354577	0.194	0.497	1.32606e-42
Usf2	G4	9.42137e-47	0.299748	0.117	0.36	1.52165e-42
Sertad1	G4	9.7942e-47	0.256873	0.161	0.436	1.58186e-42
Ppp4c	G4	1.46604e-46	0.329937	0.144	0.41	2.36781e-42
Sqstm1	G4	1.51166e-46	0.312952	0.152	0.423	2.44148e-42
Hipk1	G4	3.6987e-46	0.307452	0.164	0.443	5.97376e-42
Lgals9	G4	3.74205e-46	0.258788	0.16	0.434	6.04378e-42
Rab24	G4	6.23625e-46	0.370254	0.154	0.424	1.00722e-41
Zfp106	G4	9.17372e-46	0.255553	0.178	0.462	1.48165e-41
Becn1	G4	9.29935e-46	0.283402	0.129	0.377	1.50194e-41
Zfp36l1	G4	3.16207e-45	0.276972	0.2	0.495	5.10706e-41
Cggbp1	G4	4.87321e-45	0.339116	0.177	0.464	7.87072e-41
Rsrc2	G4	6.59355e-45	0.325612	0.221	0.546	1.06492e-40
Trim25	G4	6.77736e-45	0.334935	0.131	0.38	1.09461e-40
Ctsh	G4	7.28804e-45	0.328039	0.142	0.399	1.17709e-40
Npc2	G4	1.54429e-44	0.267428	0.096	0.315	2.49418e-40
Nrros	G4	2.06187e-44	0.299541	0.154	0.415	3.33013e-40
Zmynd11	G4	2.26679e-44	0.26614	0.136	0.385	3.66109e-40
Cltc	G4	2.75048e-44	0.353848	0.195	0.495	4.44231e-40
Dfna5	G4	3.05397e-44	0.304015	0.16	0.427	4.93247e-40
Pnpla2	G4	3.0577e-44	0.334078	0.164	0.436	4.93849e-40
Pilrb1	G4	3.13624e-44	0.250265	0.112	0.343	5.06534e-40
Stat3	G4	3.45641e-44	0.356983	0.253	0.605	5.58245e-40
Prkcb	G4	3.77962e-44	0.290923	0.138	0.385	6.10446e-40
Rasgrp2	G4	4.99109e-44	0.360335	0.2	0.499	8.0611e-40
Man2b1	G4	9.26985e-44	0.37824	0.169	0.444	1.49717e-39
Hnrnpdl	G4	1.17366e-43	0.397849	0.169	0.445	1.89558e-39
Nadk	G4	1.57091e-43	0.353408	0.313	0.71	2.53718e-39
Bud31	G4	1.71824e-43	0.311618	0.129	0.371	2.77513e-39
Pgs1	G4	3.37196e-43	0.33048	0.137	0.383	5.44606e-39
Ampd3	G4	3.79468e-43	0.251844	0.107	0.331	6.12879e-39
Dnajc5	G4	3.89271e-43	0.361392	0.169	0.442	6.28712e-39
Rpl19	G4	4.35095e-43	0.447097	0.29	0.673	7.02721e-39
Hnrnpm	G4	5.00575e-43	0.352007	0.138	0.385	8.08478e-39
Stat5b	G4	6.71705e-43	0.321896	0.147	0.402	1.08487e-38
Tcf25	G4	6.93266e-43	0.342452	0.145	0.397	1.11969e-38
Wbp1l	G4	7.27758e-43	0.273477	0.143	0.394	1.1754e-38
Flna	G4	7.78322e-43	0.26301	0.309	0.697	1.25707e-38
Dpm1	G4	9.77575e-43	0.269773	0.162	0.426	1.57888e-38
Ccnt1	G4	1.28962e-42	0.322806	0.178	0.456	2.08286e-38
Zcchc6	G4	1.44984e-42	0.322814	0.257	0.602	2.34164e-38
Xbp1	G4	1.6656e-42	0.280912	0.151	0.405	2.69011e-38
Akna	G4	2.3437e-42	0.362055	0.186	0.472	3.78531e-38
Ggnbp2	G4	2.50275e-42	0.310009	0.193	0.482	4.04219e-38
Tspyl1	G4	2.76306e-42	0.324867	0.143	0.392	4.46262e-38
Dock2	G4	4.83387e-42	0.333699	0.237	0.564	7.80719e-38
Slc2a1	G4	5.32024e-42	0.350756	0.149	0.403	8.59272e-38
Srsf11	G4	7.31963e-42	0.40554	0.204	0.505	1.18219e-37
Mob4	G4	7.86896e-42	0.349199	0.123	0.356	1.27092e-37
Ythdc1	G4	7.95858e-42	0.310628	0.188	0.472	1.28539e-37
Med31	G4	8.01674e-42	0.37235	0.141	0.385	1.29478e-37
H2-K1	G4	9.27679e-42	1.06811	0.682	0.861	1.49829e-37
Stk40	G4	1.66939e-41	0.274438	0.145	0.392	2.69624e-37
Themis2	G4	2.51162e-41	0.363383	0.265	0.616	4.05651e-37
Pofut2	G4	4.01679e-41	0.3461	0.164	0.422	6.48752e-37
Ankrd33b	G4	4.24517e-41	0.252992	0.247	0.573	6.85638e-37
Cds2	G4	4.78988e-41	0.415193	0.177	0.447	7.73613e-37
Wnk1	G4	5.44091e-41	0.256755	0.175	0.441	8.78761e-37
Spata13	G4	6.30347e-41	0.265693	0.125	0.355	1.01807e-36
Cxcl2	G4	7.19225e-41	0.566221	0.89	0.849	1.16162e-36
Npepps	G4	7.74406e-41	0.257372	0.117	0.34	1.25074e-36
Gmip	G4	1.04212e-40	0.352187	0.164	0.426	1.68313e-36
Il18rap	G4	1.14789e-40	0.395429	0.232	0.548	1.85395e-36
Supt20	G4	1.57045e-40	0.283808	0.128	0.36	2.53643e-36
Mgea5	G4	1.93919e-40	0.36092	0.215	0.516	3.13199e-36
Slc15a3	G4	2.60958e-40	0.350531	0.206	0.501	4.21474e-36
Borcs6	G4	2.73197e-40	0.282468	0.111	0.328	4.4124e-36
Xdh	G4	3.9399e-40	0.381253	0.18	0.453	6.36334e-36
H13	G4	3.98891e-40	0.391762	0.134	0.369	6.44249e-36
Ythdf3	G4	7.14021e-40	0.308445	0.164	0.422	1.15321e-35
Stxbp2	G4	8.62038e-40	0.437138	0.142	0.383	1.39228e-35
Tmed5	G4	1.26208e-39	0.253577	0.116	0.334	2.03838e-35
Adam19	G4	1.44319e-39	0.473029	0.228	0.545	2.3309e-35
Rnpep	G4	1.54792e-39	0.312954	0.094	0.296	2.50005e-35
Ccng2	G4	1.9604e-39	0.301576	0.103	0.312	3.16624e-35
Arhgef3	G4	2.3732e-39	0.296955	0.153	0.399	3.83296e-35
Herc4	G4	2.66105e-39	0.345664	0.158	0.41	4.29786e-35
Nrd1	G4	3.45043e-39	0.311808	0.149	0.392	5.57279e-35
Fem1c	G4	3.53006e-39	0.332058	0.197	0.479	5.70141e-35
Rlf	G4	3.94179e-39	0.323983	0.186	0.456	6.36639e-35
Pfkfb4	G4	4.28641e-39	0.392244	0.221	0.528	6.92298e-35
Eif2s3y	G4	5.25716e-39	0.338264	0.134	0.364	8.49084e-35
Mef2a	G4	5.56687e-39	0.259634	0.164	0.417	8.99106e-35
Cyth4	G4	5.67543e-39	0.400999	0.182	0.45	9.16638e-35
Itch	G4	7.04377e-39	0.258191	0.113	0.328	1.13764e-34
Zc3hav1	G4	8.53227e-39	0.378883	0.165	0.42	1.37805e-34
Nckap1l	G4	1.23731e-38	0.455526	0.151	0.395	1.99838e-34
Sla	G4	1.44925e-38	0.323134	0.191	0.463	2.34068e-34
Stk38	G4	1.60643e-38	0.431354	0.266	0.606	2.59455e-34
Arhgdia	G4	2.18037e-38	0.361481	0.154	0.398	3.52152e-34
Slc11a1	G4	2.8006e-38	0.492569	0.234	0.547	4.52325e-34
Sun2	G4	3.67071e-38	0.42599	0.213	0.508	5.92856e-34
F630028O10Rik	G4	4.11939e-38	0.336246	0.214	0.501	6.65323e-34
Pkn1	G4	5.73386e-38	0.308655	0.14	0.373	9.26076e-34
Rps20	G4	6.33549e-38	0.434073	0.143	0.377	1.02324e-33
Btg1	G4	6.71499e-38	0.441672	0.941	0.984	1.08454e-33
Slbp	G4	7.03911e-38	0.380137	0.142	0.374	1.13689e-33
Hsp90aa1	G4	8.88657e-38	0.348976	0.192	0.459	1.43527e-33
Ctsa	G4	1.13884e-37	0.332827	0.14	0.37	1.83935e-33
Gpr137b-ps	G4	1.21682e-37	0.256923	0.164	0.409	1.96529e-33
Tnrc18	G4	1.2537e-37	0.348636	0.184	0.447	2.02484e-33
Ppp1r15b	G4	1.45725e-37	0.382175	0.193	0.465	2.3536e-33
Whsc1l1	G4	1.61537e-37	0.278347	0.31	0.689	2.60899e-33
Ccnd3	G4	1.78189e-37	0.335129	0.31	0.686	2.87793e-33
St3gal6	G4	1.97565e-37	0.404128	0.228	0.526	3.19088e-33
Tox4	G4	2.09797e-37	0.378544	0.183	0.449	3.38844e-33
Rbm25	G4	2.26876e-37	0.355573	0.27	0.603	3.66428e-33
Baz2b	G4	2.59083e-37	0.336725	0.248	0.568	4.18445e-33
Msl2	G4	3.60804e-37	0.310449	0.166	0.414	5.82735e-33
Sirt7	G4	5.12182e-37	0.268999	0.11	0.316	8.27226e-33
Arrb2	G4	6.57048e-37	0.434267	0.275	0.619	1.0612e-32
Atxn2l	G4	7.31829e-37	0.488699	0.167	0.419	1.18198e-32
Tbc1d10c	G4	7.66228e-37	0.378152	0.136	0.36	1.23753e-32
Nfkb1	G4	7.82522e-37	0.250036	0.093	0.284	1.26385e-32
Rel	G4	8.17607e-37	0.36317	0.212	0.494	1.32052e-32
Il15	G4	1.09793e-36	0.394365	0.135	0.359	1.77327e-32
Dhx38	G4	1.13753e-36	0.381357	0.147	0.379	1.83723e-32
Birc3	G4	1.16342e-36	0.34849	0.198	0.469	1.87903e-32
Rbm47	G4	1.42885e-36	0.304457	0.171	0.421	2.30774e-32
Cdk12	G4	1.88669e-36	0.300465	0.144	0.372	3.0472e-32
Phf1	G4	1.99773e-36	0.427208	0.14	0.367	3.22653e-32
Tmem41b	G4	2.32986e-36	0.36548	0.162	0.403	3.76295e-32
Ccnl1	G4	2.38414e-36	0.838349	0.691	0.868	3.85063e-32
Hectd1	G4	3.18718e-36	0.451966	0.259	0.587	5.14761e-32
Kdm2a	G4	3.54272e-36	0.384342	0.194	0.465	5.72185e-32
Synj1	G4	3.82258e-36	0.388897	0.157	0.397	6.17385e-32
Rhov	G4	4.22197e-36	0.28696	0.176	0.425	6.8189e-32
Nfil3	G4	4.73712e-36	0.397447	0.197	0.469	7.65092e-32
Ptk2b	G4	5.56874e-36	0.395579	0.164	0.409	8.99406e-32
Ddx17	G4	8.75419e-36	0.350382	0.134	0.351	1.41389e-31
Inpp5d	G4	9.58565e-36	0.400438	0.267	0.596	1.54818e-31
Mbd6	G4	1.13759e-35	0.295057	0.107	0.305	1.83733e-31
Hdac4	G4	1.3132e-35	0.322016	0.272	0.604	2.12095e-31
Rgs14	G4	1.38356e-35	0.368003	0.121	0.33	2.23458e-31
Ppia	G4	1.4834e-35	0.356544	0.139	0.361	2.39584e-31
Bcl6	G4	1.52504e-35	0.25167	0.12	0.326	2.46309e-31
Top1	G4	1.71205e-35	0.402788	0.3	0.655	2.76513e-31
Usp19	G4	2.00603e-35	0.397281	0.112	0.315	3.23994e-31
Ezr	G4	2.55878e-35	0.287995	0.336	0.709	4.13269e-31
Svil	G4	3.04269e-35	0.377237	0.313	0.682	4.91425e-31
Ehd1	G4	3.61844e-35	0.419351	0.322	0.709	5.84415e-31
Arhgef2	G4	4.29684e-35	0.328374	0.125	0.334	6.93983e-31
Wdr45b	G4	4.37047e-35	0.425608	0.129	0.342	7.05875e-31
Taf7	G4	6.02078e-35	0.280104	0.332	0.698	9.72416e-31
BC005537	G4	7.48897e-35	0.471447	0.213	0.492	1.20954e-30
St8sia4	G4	8.7362e-35	0.315866	0.24	0.531	1.41098e-30
Irak4	G4	9.38656e-35	0.262446	0.086	0.266	1.51602e-30
Atp2b1	G4	1.05586e-34	0.310098	0.194	0.449	1.70533e-30
Xpo6	G4	1.46997e-34	0.436544	0.273	0.6	2.37415e-30
Pik3r5	G4	2.38476e-34	0.410212	0.141	0.361	3.85162e-30
Atp1b3	G4	2.74353e-34	0.315399	0.108	0.303	4.43108e-30
Rsbn1l	G4	2.7514e-34	0.282016	0.113	0.311	4.44379e-30
Cebpz	G4	2.85668e-34	0.270214	0.117	0.317	4.61382e-30
Etf1	G4	2.91268e-34	0.336384	0.144	0.364	4.70427e-30
Trip12	G4	3.33917e-34	0.319272	0.128	0.337	5.3931e-30
Lbr	G4	3.91225e-34	0.260047	0.36	0.77	6.31867e-30
Prrc2c	G4	4.01699e-34	0.275263	0.148	0.371	6.48784e-30
Trpc4ap	G4	4.34331e-34	0.343856	0.116	0.317	7.01489e-30
Rpl32	G4	4.50686e-34	0.433515	0.171	0.412	7.27903e-30
Sipa1	G4	4.61064e-34	0.299739	0.113	0.311	7.44664e-30
Slc25a20	G4	6.96251e-34	0.255413	0.112	0.308	1.12452e-29
Atrx	G4	7.34814e-34	0.323239	0.162	0.393	1.1868e-29
Sbno1	G4	7.45707e-34	0.353833	0.279	0.609	1.20439e-29
Gripap1	G4	7.48789e-34	0.356994	0.163	0.397	1.20937e-29
Atp11b	G4	8.10271e-34	0.426338	0.321	0.688	1.30867e-29
Supt5	G4	8.40328e-34	0.279414	0.078	0.25	1.35721e-29
Hip1	G4	1.09376e-33	0.273958	0.103	0.291	1.76653e-29
Ash1l	G4	1.60018e-33	0.347197	0.152	0.377	2.58445e-29
Cd244	G4	2.06704e-33	0.251386	0.136	0.343	3.33848e-29
Morc3	G4	2.22721e-33	0.250604	0.1	0.285	3.59717e-29
Fbxl3	G4	2.24757e-33	0.355908	0.14	0.354	3.63004e-29
Rlim	G4	2.52259e-33	0.25774	0.129	0.331	4.07423e-29
Phip	G4	2.86368e-33	0.344932	0.17	0.407	4.62513e-29
Numb	G4	4.78605e-33	0.303577	0.108	0.3	7.72994e-29
Ugcg	G4	5.44427e-33	0.262094	0.098	0.28	8.79303e-29
Tbc1d14	G4	6.22561e-33	0.451042	0.231	0.516	1.0055e-28
Tet2	G4	6.64944e-33	0.437258	0.186	0.435	1.07395e-28
Slc12a6	G4	7.47046e-33	0.390721	0.166	0.399	1.20655e-28
Eif4a1	G4	8.90014e-33	0.429781	0.162	0.392	1.43746e-28
Eif4g3	G4	8.99431e-33	0.277997	0.087	0.261	1.45267e-28
Ggt5	G4	1.14836e-32	0.406837	0.185	0.434	1.85472e-28
Neurl3	G4	1.19409e-32	0.327036	0.225	0.496	1.92858e-28
Tmem156	G4	1.32884e-32	0.262489	0.104	0.289	2.14621e-28
Csrnp1	G4	1.40044e-32	0.254025	0.332	0.684	2.26185e-28
Map3k5	G4	1.46073e-32	0.335714	0.146	0.362	2.35922e-28
Azin1	G4	1.49539e-32	0.487937	0.226	0.505	2.4152e-28
Fbrs	G4	1.70355e-32	0.473387	0.137	0.348	2.75141e-28
Mknk1	G4	1.82954e-32	0.292874	0.116	0.31	2.9549e-28
Igf1r	G4	2.65334e-32	0.300403	0.321	0.673	4.28541e-28
Gm21975	G4	2.91696e-32	0.46268	0.169	0.403	4.71118e-28
Prr5l	G4	3.0416e-32	0.307415	0.186	0.428	4.91249e-28
Ulk1	G4	3.11672e-32	0.364135	0.145	0.358	5.03382e-28
Dusp6	G4	3.6953e-32	0.377474	0.176	0.409	5.96828e-28
Zzef1	G4	4.53743e-32	0.271744	0.094	0.27	7.3284e-28
Skil	G4	4.68876e-32	0.383727	0.189	0.435	7.57282e-28
Pik3r1	G4	6.65384e-32	0.254262	0.107	0.291	1.07466e-27
Cited2	G4	6.67307e-32	0.294695	0.14	0.347	1.07777e-27
Ywhaz	G4	6.79075e-32	0.296573	0.373	0.773	1.09677e-27
Pik3cd	G4	8.33894e-32	0.489597	0.263	0.579	1.34682e-27
Purb	G4	8.36319e-32	0.397239	0.257	0.562	1.35074e-27
Zc3h7a	G4	8.53362e-32	0.40203	0.163	0.389	1.37826e-27
Rbm5	G4	8.70738e-32	0.383075	0.164	0.393	1.40633e-27
Pag1	G4	1.07035e-31	0.345199	0.33	0.696	1.72873e-27
Pim1	G4	1.12742e-31	0.596825	0.832	0.937	1.82089e-27
Grn	G4	1.15109e-31	0.344015	0.091	0.264	1.85912e-27
4932438A13Rik	G4	1.23042e-31	0.404092	0.181	0.419	1.98725e-27
Ddx3y	G4	1.256e-31	0.316721	0.13	0.33	2.02857e-27
Cdk13	G4	1.3777e-31	0.269266	0.104	0.286	2.22512e-27
Map3k8	G4	1.46457e-31	0.315607	0.143	0.351	2.36542e-27
Zfp36	G4	1.82025e-31	0.523779	0.925	0.981	2.93989e-27
Ankrd12	G4	1.85608e-31	0.299722	0.132	0.33	2.99776e-27
Cpne2	G4	1.863e-31	0.457222	0.209	0.47	3.00894e-27
Gnb2l1	G4	2.03017e-31	0.485703	0.127	0.327	3.27893e-27
Dapp1	G4	2.56157e-31	0.306584	0.101	0.278	4.13719e-27
Phf21a	G4	2.62908e-31	0.412784	0.164	0.392	4.24623e-27
Ifnar1	G4	2.68814e-31	0.311163	0.116	0.305	4.34161e-27
Nfat5	G4	2.9147e-31	0.355376	0.278	0.594	4.70754e-27
Gab2	G4	3.05603e-31	0.2647	0.094	0.268	4.9358e-27
Satb1	G4	3.42335e-31	0.289692	0.099	0.275	5.52906e-27
Gpbp1l1	G4	3.44361e-31	0.271137	0.106	0.287	5.56178e-27
Otud5	G4	3.60579e-31	0.388887	0.131	0.333	5.82371e-27
Arih2	G4	4.20378e-31	0.311641	0.099	0.277	6.78952e-27
Gm26740	G4	4.77245e-31	0.358477	0.265	0.568	7.70799e-27
Kdm5a	G4	5.23381e-31	0.343568	0.12	0.31	8.45312e-27
Cers6	G4	6.89292e-31	0.46706	0.24	0.53	1.11328e-26
Mycbp2	G4	6.98899e-31	0.375591	0.143	0.351	1.12879e-26
Ubn1	G4	7.54192e-31	0.279027	0.096	0.269	1.2181e-26
Dnajb9	G4	7.81713e-31	0.30013	0.121	0.312	1.26254e-26
Hspa8	G4	8.3871e-31	0.457554	0.315	0.671	1.3546e-26
Jmjd1c	G4	9.77736e-31	0.355861	0.298	0.632	1.57914e-26
Rsrp1	G4	1.22812e-30	1.03026	0.628	0.831	1.98354e-26
Acin1	G4	1.33062e-30	0.414462	0.153	0.369	2.14908e-26
Dusp5	G4	1.56115e-30	0.335345	0.118	0.305	2.52142e-26
Usp38	G4	2.03634e-30	0.433066	0.145	0.354	3.28889e-26
Zeb2	G4	2.24493e-30	0.377177	0.225	0.491	3.62578e-26
Mia3	G4	2.32472e-30	0.29397	0.098	0.271	3.75466e-26
Edem1	G4	2.63152e-30	0.34649	0.101	0.276	4.25016e-26
Gsap	G4	2.66039e-30	0.347535	0.1	0.275	4.2968e-26
Trim26	G4	2.79307e-30	0.330749	0.111	0.294	4.51108e-26
Arglu1	G4	2.85455e-30	0.299068	0.099	0.272	4.61039e-26
Itsn2	G4	2.91682e-30	0.365479	0.099	0.272	4.71096e-26
Dennd4a	G4	3.28667e-30	0.484328	0.199	0.45	5.30829e-26
Mapkapk2	G4	3.38903e-30	0.552136	0.168	0.395	5.47362e-26
Dhx40	G4	4.22315e-30	0.540463	0.194	0.442	6.82081e-26
Fus	G4	5.40639e-30	0.336953	0.343	0.705	8.73185e-26
Cwc25	G4	5.55533e-30	0.440804	0.127	0.321	8.97242e-26
Inpp4a	G4	7.33065e-30	0.375373	0.111	0.291	1.18397e-25
Fmnl1	G4	8.17744e-30	0.343836	0.353	0.743	1.32074e-25
Gpi1	G4	8.19152e-30	0.299889	0.393	0.799	1.32301e-25
Arid5a	G4	9.13295e-30	0.453147	0.209	0.466	1.47506e-25
Arg2	G4	1.04375e-29	0.505605	0.283	0.609	1.68575e-25
Ddit3	G4	1.36324e-29	0.416815	0.182	0.413	2.20177e-25
Ttc7	G4	1.55163e-29	0.378241	0.279	0.589	2.50604e-25
Eef1a1	G4	1.85379e-29	0.441906	0.351	0.738	2.99405e-25
Pip5k1c	G4	2.15268e-29	0.287778	0.104	0.278	3.47679e-25
Slc25a37	G4	2.99131e-29	0.421535	0.105	0.279	4.83127e-25
Arap3	G4	3.14173e-29	0.519458	0.173	0.399	5.07421e-25
Clk4	G4	3.93033e-29	0.399962	0.134	0.328	6.34788e-25
Psap	G4	3.97033e-29	0.359834	0.374	0.76	6.41248e-25
Herpud1	G4	4.20948e-29	0.401965	0.121	0.305	6.79872e-25
Slc25a3	G4	6.69908e-29	0.634734	0.255	0.559	1.08197e-24
Kpna4	G4	1.06125e-28	0.37591	0.199	0.436	1.71402e-24
Slk	G4	1.21439e-28	0.450723	0.16	0.374	1.96136e-24
Arhgap31	G4	1.2823e-28	0.471397	0.168	0.388	2.07105e-24
Sptan1	G4	1.44254e-28	0.321638	0.107	0.28	2.32984e-24
Mical1	G4	1.69617e-28	0.432311	0.15	0.353	2.73949e-24
Pnisr	G4	1.97766e-28	0.43951	0.221	0.481	3.19412e-24
Birc2	G4	2.05301e-28	0.463681	0.17	0.391	3.31582e-24
Ccm2	G4	2.20576e-28	0.355123	0.123	0.307	3.56252e-24
Abr	G4	2.317e-28	0.472164	0.204	0.451	3.74219e-24
Arrdc3	G4	2.40515e-28	0.280022	0.129	0.313	3.88456e-24
Phlda1	G4	2.50943e-28	0.413719	0.135	0.326	4.05298e-24
Upf2	G4	2.72233e-28	0.410693	0.133	0.324	4.39683e-24
Mbnl2	G4	3.52206e-28	0.401561	0.274	0.579	5.68847e-24
Rps19	G4	3.55809e-28	0.515713	0.164	0.377	5.74668e-24
Dennd1b	G4	3.74348e-28	0.303474	0.11	0.282	6.04609e-24
Chd7	G4	3.87455e-28	0.430878	0.239	0.509	6.25778e-24
Napa	G4	4.3698e-28	0.553091	0.156	0.363	7.05767e-24
Cfap43	G4	4.84273e-28	0.403903	0.157	0.365	7.82149e-24
Hsp90ab1	G4	5.39705e-28	0.519734	0.153	0.36	8.71677e-24
Nrbp1	G4	7.32158e-28	0.621279	0.161	0.374	1.18251e-23
Stk11	G4	8.66374e-28	0.443391	0.134	0.323	1.39928e-23
Ehbp1l1	G4	8.81822e-28	0.475227	0.151	0.356	1.42423e-23
Oasl2	G4	1.17483e-27	0.321536	0.273	0.554	1.89746e-23
Cmip	G4	1.2822e-27	0.312332	0.383	0.781	2.07088e-23
Sde2	G4	1.31597e-27	0.437363	0.131	0.319	2.12542e-23
Ewsr1	G4	1.76038e-27	0.363928	0.123	0.304	2.84318e-23
Cd300lf	G4	1.95577e-27	0.695633	0.692	0.919	3.15877e-23
Gm20406	G4	2.07867e-27	0.378817	0.264	0.548	3.35725e-23
Nufip2	G4	2.08688e-27	0.449744	0.226	0.481	3.37052e-23
Rpl14	G4	2.29657e-27	0.420106	0.112	0.282	3.70919e-23
Fry	G4	2.52574e-27	0.261371	0.102	0.265	4.07932e-23
Prkcd	G4	2.85647e-27	0.528036	0.321	0.675	4.61348e-23
Dnajb4	G4	2.98187e-27	0.400344	0.099	0.261	4.81603e-23
mt-Co3	G4	3.47183e-27	0.570741	0.707	0.849	5.60735e-23
Sgms1	G4	3.77252e-27	0.427682	0.256	0.541	6.093e-23
Safb2	G4	4.19142e-27	0.494998	0.156	0.36	6.76957e-23
Cdk9	G4	4.51937e-27	0.57322	0.176	0.398	7.29923e-23
Zfp281	G4	5.25583e-27	0.364938	0.113	0.283	8.48869e-23
Arap1	G4	5.69266e-27	0.50086	0.177	0.396	9.19422e-23
Raf1	G4	6.89476e-27	0.494771	0.283	0.595	1.11357e-22
Atp6v0a1	G4	7.20482e-27	0.442577	0.199	0.432	1.16365e-22
Tmem189	G4	7.52515e-27	0.527996	0.16	0.366	1.21539e-22
Rasgrp4	G4	7.60291e-27	0.463966	0.33	0.686	1.22795e-22
Sema4a	G4	8.79304e-27	0.462949	0.321	0.663	1.42016e-22
Ing4	G4	1.08594e-26	0.296642	0.106	0.27	1.7539e-22
Slc44a2	G4	1.19836e-26	0.52301	0.155	0.356	1.93547e-22
Elmsan1	G4	1.34972e-26	0.291627	0.098	0.257	2.17993e-22
Fbxo33	G4	2.05881e-26	0.48882	0.12	0.294	3.32519e-22
Myo9b	G4	2.64729e-26	0.478438	0.156	0.357	4.27564e-22
Mob1b	G4	2.97873e-26	0.266415	0.096	0.251	4.81095e-22
Calr	G4	3.26899e-26	0.415684	0.124	0.299	5.27975e-22
Snx18	G4	3.2953e-26	0.372815	0.335	0.685	5.32223e-22
Prrc2a	G4	3.41738e-26	0.367577	0.113	0.281	5.5194e-22
Mafk	G4	3.64888e-26	0.490245	0.143	0.332	5.8933e-22
Safb	G4	3.80723e-26	0.425132	0.12	0.293	6.14906e-22
Rara	G4	4.09369e-26	0.470243	0.327	0.668	6.61172e-22
Scarb2	G4	4.24408e-26	0.295303	0.101	0.26	6.85462e-22
Map4k4	G4	5.55109e-26	0.342974	0.096	0.252	8.96556e-22
Vps37b	G4	6.18643e-26	0.401491	0.163	0.363	9.9917e-22
Hspa5	G4	7.86313e-26	0.69794	0.727	0.905	1.26997e-21
Ist1	G4	1.62172e-25	0.463865	0.125	0.299	2.61924e-21
Tnrc6a	G4	1.65313e-25	0.411847	0.112	0.276	2.66997e-21
Ppp1r12c	G4	1.82751e-25	0.53598	0.159	0.359	2.95161e-21
Arhgef1	G4	2.49531e-25	0.624262	0.235	0.5	4.03018e-21
Grk6	G4	2.7139e-25	0.471583	0.156	0.351	4.38322e-21
Sesn2	G4	2.86548e-25	0.520731	0.164	0.369	4.62803e-21
Pcf11	G4	3.15642e-25	0.549921	0.199	0.427	5.09794e-21
mt-Co1	G4	3.46937e-25	0.517952	0.763	0.915	5.60337e-21
Asxl1	G4	3.96851e-25	0.490409	0.178	0.39	6.40953e-21
Rbbp6	G4	4.23421e-25	0.357847	0.104	0.262	6.83867e-21
Gadd45b	G4	4.28478e-25	0.292619	0.3	0.588	6.92035e-21
Malat1	G4	4.99354e-25	0.811469	0.993	0.993	8.06507e-21
Wipi2	G4	5.42112e-25	0.375308	0.1	0.255	8.75565e-21
Pstpip1	G4	7.94701e-25	0.642585	0.3	0.625	1.28352e-20
Cd84	G4	1.07294e-24	0.291566	0.4	0.785	1.7329e-20
Atf7ip	G4	1.1548e-24	0.506551	0.234	0.486	1.86512e-20
Hnrnpl	G4	1.19758e-24	0.393512	0.11	0.27	1.93422e-20
Arhgap26	G4	2.22982e-24	0.342212	0.119	0.284	3.60139e-20
Prr14	G4	2.33893e-24	0.434158	0.13	0.304	3.77761e-20
Znrf1	G4	2.40256e-24	0.563409	0.169	0.373	3.88038e-20
Gls	G4	2.72733e-24	0.494217	0.207	0.434	4.40491e-20
Fam63a	G4	2.92751e-24	0.588452	0.25	0.52	4.72821e-20
Chka	G4	3.6521e-24	0.437572	0.16	0.347	5.8985e-20
Cpeb2	G4	3.69784e-24	0.517941	0.254	0.523	5.97238e-20
Dennd3	G4	5.25996e-24	0.450023	0.117	0.28	8.49536e-20
Lpin2	G4	5.64583e-24	0.360926	0.123	0.289	9.11858e-20
Klf13	G4	7.45317e-24	0.529036	0.302	0.619	1.20376e-19
Rnf19b	G4	1.36947e-23	0.603689	0.242	0.502	2.21183e-19
Arhgap4	G4	1.43874e-23	0.447633	0.114	0.272	2.32372e-19
Zc3h12a	G4	1.45049e-23	0.406678	0.107	0.261	2.34269e-19
Atp13a3	G4	1.56665e-23	0.462272	0.138	0.312	2.53029e-19
Nbeal2	G4	2.43333e-23	0.611226	0.17	0.371	3.93007e-19
Kmt2d	G4	3.4428e-23	0.462971	0.128	0.295	5.56047e-19
Spty2d1	G4	3.7565e-23	0.539295	0.291	0.585	6.06712e-19
Mkln1	G4	4.90234e-23	0.315733	0.115	0.27	7.91777e-19
Slc16a6	G4	5.00321e-23	0.47867	0.143	0.318	8.08068e-19
Brd2	G4	5.67514e-23	0.533967	0.257	0.525	9.16592e-19
Ip6k1	G4	5.99446e-23	0.643082	0.22	0.459	9.68165e-19
Ndel1	G4	7.45981e-23	0.302147	0.406	0.784	1.20483e-18
Cln3	G4	8.6375e-23	0.568316	0.164	0.356	1.39504e-18
E230001N04Rik	G4	9.06896e-23	0.406619	0.112	0.267	1.46473e-18
Zfand2a	G4	9.96653e-23	0.540871	0.171	0.366	1.60969e-18
Nr1h2	G4	1.23407e-22	0.449636	0.119	0.277	1.99314e-18
Lyst	G4	1.35023e-22	0.345201	0.408	0.774	2.18076e-18
Klf10	G4	1.4766e-22	0.590477	0.21	0.431	2.38485e-18
Hnrnpa2b1	G4	2.08708e-22	0.561824	0.344	0.695	3.37084e-18
Pi16	G4	3.28251e-22	0.465507	0.359	0.713	5.30158e-18
Btg2	G4	4.70069e-22	0.722984	0.785	0.95	7.59209e-18
Bhlhe40	G4	4.96819e-22	0.404784	0.11	0.258	8.02413e-18
Nisch	G4	5.19075e-22	0.50353	0.287	0.573	8.38358e-18
Grina	G4	5.22132e-22	0.488661	0.822	0.97	8.43295e-18
Spen	G4	5.96342e-22	0.346802	0.115	0.267	9.63152e-18
Atp11a	G4	6.1311e-22	0.598205	0.142	0.315	9.90234e-18
Ccrl2	G4	6.24158e-22	0.258082	0.28	0.526	1.00808e-17
Kdm6b	G4	6.70044e-22	0.429946	0.356	0.709	1.08219e-17
H2-Q4	G4	1.0417e-21	0.45221	0.134	0.298	1.68245e-17
Pnpla7	G4	1.30773e-21	0.557169	0.183	0.382	2.11211e-17
Tlr2	G4	1.99381e-21	0.611023	0.248	0.504	3.2202e-17
Sf1	G4	2.02186e-21	0.579904	0.182	0.384	3.2655e-17
Irf2bp2	G4	2.80181e-21	0.562838	0.224	0.451	4.5252e-17
Nabp1	G4	3.39383e-21	0.55131	0.178	0.369	5.48137e-17
Tra2b	G4	3.7107e-21	0.531235	0.271	0.541	5.99315e-17
Dok3	G4	4.20496e-21	0.69185	0.305	0.612	6.79143e-17
Irg1	G4	6.01814e-21	0.381652	0.338	0.627	9.71989e-17
Luc7l2	G4	6.87619e-21	0.406958	0.374	0.732	1.11057e-16
Foxp1	G4	8.51889e-21	0.286426	0.116	0.26	1.37589e-16
Hist2h2aa1	G4	9.258e-21	0.491958	0.123	0.275	1.49526e-16
Gramd1a	G4	1.10815e-20	0.699491	0.213	0.437	1.78977e-16
Vegfa	G4	1.16436e-20	0.480349	0.13	0.285	1.88056e-16
Mdm2	G4	1.56338e-20	0.731194	0.205	0.421	2.52501e-16
Pan3	G4	1.70007e-20	0.464635	0.118	0.266	2.74579e-16
Rilpl2	G4	1.71523e-20	0.366063	0.116	0.261	2.77027e-16
Fbxl20	G4	2.1273e-20	0.416294	0.116	0.262	3.43581e-16
Irak2	G4	2.49906e-20	0.53289	0.153	0.324	4.03624e-16
Cd14	G4	2.51137e-20	0.411225	0.283	0.531	4.05612e-16
Vamp2	G4	2.5514e-20	0.567133	0.14	0.303	4.12076e-16
Cks2	G4	2.67404e-20	0.376498	0.339	0.635	4.31884e-16
Neat1	G4	3.25363e-20	0.620092	0.818	0.962	5.25493e-16
Gdi1	G4	3.31328e-20	0.695786	0.209	0.427	5.35128e-16
Nxf1	G4	3.62827e-20	0.527797	0.115	0.261	5.86002e-16
Srrm2	G4	3.7667e-20	0.431274	0.365	0.707	6.0836e-16
Sfpq	G4	7.78959e-20	0.581349	0.26	0.511	1.2581e-15
Aff4	G4	9.63893e-20	0.487536	0.129	0.282	1.55678e-15
Dedd2	G4	1.34755e-19	0.679709	0.257	0.513	2.17643e-15
Ptgs2	G4	1.52753e-19	0.271986	0.197	0.373	2.46711e-15
Unc45a	G4	1.58468e-19	0.410256	0.115	0.257	2.55941e-15
Amn1	G4	2.32628e-19	0.498982	0.13	0.28	3.75717e-15
Notch1	G4	2.57043e-19	0.611976	0.302	0.599	4.1515e-15
Mirt1	G4	4.16001e-19	0.540468	0.308	0.597	6.71882e-15
Zfp622	G4	4.5151e-19	0.518955	0.28	0.544	7.29234e-15
Arf4	G4	1.26403e-18	0.489004	0.34	0.652	2.04154e-14
Hdc	G4	1.44741e-18	0.593717	0.739	0.937	2.33771e-14
Golgb1	G4	1.90546e-18	0.551632	0.148	0.307	3.0775e-14
Slc3a2	G4	1.95627e-18	0.420502	0.131	0.277	3.15957e-14
Rbm38	G4	2.27921e-18	0.668566	0.23	0.458	3.68115e-14
Arhgap17	G4	2.48906e-18	0.594703	0.154	0.319	4.02009e-14
Ankrd11	G4	2.86001e-18	0.677136	0.322	0.622	4.61921e-14
Dnm2	G4	4.20403e-18	0.654878	0.318	0.625	6.78993e-14
Selk	G4	4.32544e-18	0.451427	0.411	0.792	6.98601e-14
Rgl2	G4	5.73631e-18	0.476585	0.117	0.255	9.26471e-14
Atf3	G4	5.98053e-18	0.340284	0.269	0.493	9.65915e-14
Ccdc88b	G4	6.01567e-18	0.563697	0.147	0.305	9.71592e-14
Wsb1	G4	6.8599e-18	0.688418	0.265	0.516	1.10794e-13
Nfkbia	G4	8.57528e-18	0.450101	0.802	0.872	1.38499e-13
Itgal	G4	1.24344e-17	0.381849	0.423	0.798	2.00827e-13
Tacstd2	G4	1.62076e-17	0.552191	0.34	0.643	2.61769e-13
Cdkn1a	G4	2.27438e-17	0.540398	0.137	0.282	3.67335e-13
Srsf3	G4	2.61204e-17	0.725142	0.223	0.439	4.21871e-13
Mefv	G4	3.19424e-17	0.459217	0.13	0.272	5.15902e-13
Preb	G4	4.37593e-17	0.649941	0.261	0.505	7.06756e-13
2024-03-07	G4	5.10979e-17	0.310921	0.436	0.818	8.25282e-13
Vmp1	G4	6.28471e-17	0.509718	0.18	0.352	1.01504e-12
Zfos1	G4	7.00742e-17	0.72888	0.162	0.324	1.13177e-12
Irf1	G4	8.93572e-17	0.63681	0.307	0.587	1.44321e-12
Coq10b	G4	1.15582e-16	0.734519	0.225	0.438	1.86676e-12
Slc38a2	G4	2.39466e-16	0.716152	0.217	0.42	3.86762e-12
Per1	G4	2.93391e-16	1.32755	0.518	0.665	4.73857e-12
Atg2a	G4	2.94124e-16	0.724691	0.251	0.482	4.75039e-12
Neu1	G4	3.0446e-16	0.748129	0.202	0.393	4.91733e-12
Dmxl2	G4	3.1555e-16	0.550555	0.344	0.645	5.09646e-12
Eif4a2	G4	3.7935e-16	0.699593	0.296	0.573	6.12688e-12
M6pr	G4	4.08007e-16	0.566471	0.139	0.282	6.58973e-12
Hist1h1e	G4	4.53446e-16	0.79758	0.186	0.349	7.32361e-12
Ssh2	G4	8.11889e-16	0.324698	0.431	0.805	1.31128e-11
Rhbdf2	G4	8.54495e-16	0.632757	0.146	0.292	1.3801e-11
Rab44	G4	8.90659e-16	0.738944	0.175	0.344	1.4385e-11
Dennd1c	G4	9.55009e-16	0.5826	0.155	0.305	1.54244e-11
Tgoln1	G4	1.76546e-15	0.420947	0.391	0.728	2.8514e-11
Abca7	G4	4.05364e-15	0.724096	0.163	0.318	6.54704e-11
Fgr	G4	4.09314e-15	0.43079	0.429	0.807	6.61084e-11
Chd2	G4	6.06144e-15	0.654047	0.224	0.423	9.78983e-11
Il17ra	G4	6.12592e-15	0.484368	0.41	0.776	9.89398e-11
Pim3	G4	6.21888e-15	0.732395	0.163	0.316	1.00441e-10
Adam8	G4	8.13543e-15	0.894044	0.598	0.817	1.31395e-10
Mknk2	G4	1.01078e-14	0.700179	0.25	0.47	1.63251e-10
Sh2d3c	G4	1.16124e-14	0.734013	0.286	0.535	1.87552e-10
Il1r2	G4	1.22146e-14	0.720626	0.657	0.843	1.97279e-10
mt-Atp6	G4	1.24562e-14	0.576109	0.657	0.812	2.01181e-10
Tnfaip3	G4	1.40612e-14	0.619754	0.179	0.337	2.27103e-10
B4galt3	G4	1.78578e-14	0.692685	0.18	0.344	2.88422e-10
Slc7a11	G4	1.8837e-14	0.521175	0.432	0.747	3.04236e-10
Polr2a	G4	4.13167e-14	0.771842	0.199	0.369	6.67306e-10
mt-Nd2	G4	4.28187e-14	0.334794	0.255	0.439	6.91564e-10
Ier2	G4	6.73944e-14	0.605375	0.668	0.891	1.08849e-09
Tfip11	G4	7.47896e-14	0.656296	0.139	0.271	1.20793e-09
Dgat1	G4	1.65541e-13	0.788765	0.281	0.524	2.67364e-09
Stk17b	G4	2.37279e-13	0.374246	0.792	0.961	3.83229e-09
Pdlim7	G4	3.19597e-13	0.793454	0.302	0.565	5.16182e-09
Nktr	G4	4.02098e-13	0.328739	0.512	0.768	6.49429e-09
Pnrc1	G4	4.35623e-13	0.269457	0.47	0.837	7.03574e-09
Sidt2	G4	6.01581e-13	0.801953	0.233	0.432	9.71613e-09
Lars2	G4	6.28748e-13	0.852811	0.262	0.481	1.01549e-08
Trpm2	G4	6.67761e-13	0.734336	0.295	0.543	1.0785e-08
Ppp1r15a	G4	8.30753e-13	0.550475	0.268	0.472	1.34175e-08
Sgk1	G4	9.35143e-13	0.640534	0.182	0.332	1.51035e-08
Jund	G4	1.00005e-12	0.6673	0.719	0.958	1.61519e-08
Itgam	G4	1.45346e-12	0.314789	0.46	0.84	2.34748e-08
Ppp1r10	G4	1.68492e-12	0.646816	0.282	0.501	2.72131e-08
Nlrp3	G4	2.18194e-12	0.568093	0.334	0.606	3.52405e-08
Rpsa	G4	3.07429e-12	0.709332	0.207	0.374	4.96528e-08
Gadd45g	G4	4.47698e-12	0.540748	0.257	0.446	7.23077e-08
Sik1	G4	6.93532e-12	0.711457	0.299	0.543	1.12012e-07
Gcnt2	G4	7.69809e-12	0.329502	0.463	0.838	1.24332e-07
Tsc22d3	G4	1.43452e-11	0.386555	0.406	0.722	2.31689e-07
Sf3b1	G4	1.90417e-11	0.3624	0.467	0.834	3.07542e-07
Fes	G4	2.86526e-11	0.748087	0.344	0.636	4.62768e-07
Tra2a	G4	3.58871e-11	0.459564	0.418	0.754	5.79612e-07
Ccnl2	G4	4.81227e-11	0.766263	0.318	0.582	7.7723e-07
Srsf2	G4	1.23389e-10	0.78157	0.184	0.327	1.99285e-06
Suco	G4	1.28535e-10	0.606266	0.36	0.633	2.07597e-06
Tiparp	G4	1.29121e-10	0.505991	0.367	0.643	2.08543e-06
Zfp36l2	G4	1.46997e-10	0.538094	0.7	0.91	2.37415e-06
Mir142hg	G4	1.48088e-10	0.656036	0.213	0.371	2.39176e-06
Hist1h1c	G4	2.26836e-10	0.492503	0.392	0.672	3.66364e-06
Sepn1	G4	2.74821e-10	0.842375	0.303	0.546	4.43863e-06
Akap13	G4	3.3041e-10	0.327511	0.491	0.855	5.33644e-06
Gadd45a	G4	5.25395e-10	0.434967	0.441	0.77	8.48566e-06
Ogt	G4	8.36418e-10	0.571466	0.403	0.732	1.3509e-05
Hnrnph1	G4	1.52697e-09	0.813098	0.236	0.409	2.46622e-05
Srsf5	G4	3.10185e-09	0.652588	0.616	0.882	5.0098e-05
Oas2	G4	3.19943e-09	0.676188	0.143	0.251	5.16739e-05
Id2	G4	3.6045e-09	0.639917	0.2	0.335	5.82162e-05
Sycp2	G4	3.865e-09	0.774186	0.204	0.349	6.24235e-05
Socs3	G4	1.59807e-08	0.622827	0.375	0.655	0.000258104
Jun	G4	1.60521e-08	0.991418	0.588	0.749	0.000259257
Slc2a3	G4	1.93574e-08	0.515311	0.453	0.781	0.000312641
H2-Q10	G4	3.09992e-08	0.311078	0.496	0.831	0.000500668
Adrb2	G4	3.35292e-08	0.594997	0.405	0.721	0.00054153
Nfkbiz	G4	3.84161e-08	0.725067	0.604	0.824	0.000620458
Sub1	G4	4.78921e-08	0.305061	0.499	0.827	0.000773505
mt-Co2	G4	5.33575e-08	0.550255	0.617	0.809	0.000861777
Osgin1	G4	5.34693e-08	0.578133	0.37	0.626	0.000863583
Tmsb10	G4	6.07951e-08	0.681642	0.231	0.382	0.000981901
Snrnp70	G4	1.30129e-07	0.879568	0.197	0.33	0.00210172
Kctd12	G4	4.22173e-07	0.539119	0.445	0.779	0.00681851
Trib1	G4	4.58753e-07	0.35934	0.463	0.786	0.00740931
Id1	G4	6.10353e-07	0.701682	0.267	0.427	0.00985781
Map4k2	G4	7.80716e-07	0.890115	0.273	0.459	0.0126093
Tmcc1	G4	2.4777e-06	0.397365	0.482	0.821	0.0400173
Ifrd1	G4	3.32926e-06	0.777566	0.278	0.445	0.0537709
Trim30b	G4	3.49304e-06	0.408662	0.492	0.846	0.0564162
Rhob	G4	7.93256e-06	0.637824	0.361	0.563	0.128119
mt-Nd4	G4	8.23994e-06	0.406927	0.406	0.637	0.133083
Fosb	G4	3.77075e-05	0.820302	0.223	0.339	0.609013
Adgre5	G4	4.64634e-05	0.450596	0.475	0.796	0.750431
Clk1	G4	5.50537e-05	0.678233	0.423	0.729	0.889172
Laptm5	G4	6.64566e-05	0.310549	0.546	0.913	1
Csf2ra	G4	9.58304e-05	0.702301	0.415	0.717	1
Ptma	G4	0.000125112	0.854224	0.274	0.427	1
Plac8	G4	0.000164024	0.86208	0.186	0.281	1
Zfand5	G4	0.000210785	0.620127	0.448	0.755	1
Syk	G4	0.000301694	0.495941	0.487	0.841	1
Picalm	G4	0.000438771	0.400896	0.652	0.933	1
Ypel3	G4	0.000460293	0.565539	0.497	0.857	1
Fbxl5	G4	0.000627689	0.555527	0.594	0.849	1
Pabpc1	G4	0.000632316	0.620204	0.477	0.809	1
Mt1	G4	0.000801066	0.845525	0.421	0.496	1
2810474O19Rik	G4	0.00110052	0.338452	0.59	0.885	1
Hexim1	G4	0.00132406	1.17525	0.292	0.46	1
Fosl2	G4	0.00161507	0.664597	0.444	0.762	1
Pde4b	G4	0.00173676	0.683198	0.426	0.691	1
Ptp4a1	G4	0.00295765	0.589351	0.458	0.761	1
Cdk11b	G4	0.00355687	0.854223	0.401	0.665	1
Thbs1	G4	0.00365138	0.656956	0.334	0.469	1
Gpcpd1	G4	0.00418414	0.466766	0.513	0.832	1
Ncf2	G4	0.00531855	0.494673	0.615	0.912	1
Atf4	G4	0.00567624	0.94942	0.373	0.602	1
Adrbk1	G4	0.00586946	0.664795	0.473	0.796	1
Lmnb1	G4	0.00715293	0.429615	0.647	0.882	1
Pirb	G4	0.00783236	0.558975	0.595	0.898	1
Ctla2a	G2	0	4.74294	0.923	0.124	0
Pf4	G2	0	4.26995	0.792	0.064	0
Nrgn	G2	0	4.24302	0.859	0.063	0
Gng11	G2	0	3.97755	0.801	0.074	0
Tsc22d1	G2	0	3.74842	0.682	0.035	0
Ppbp	G2	0	3.37794	0.574	0.025	0
Clec1b	G2	0	2.76113	0.49	0.022	0
Myl9	G2	0	2.63211	0.519	0.014	0
Itga2b	G2	0	2.56668	0.454	0.014	0
Lsm12	G2	0	2.39709	0.566	0.149	0
Rgs10	G2	0	2.21421	0.42	0.022	0
Clu	G2	0	2.18009	0.395	0.01	0
Alox12	G2	0	2.1568	0.367	0.006	0
Gp9	G2	0	2.03869	0.367	0.009	0
Gp1bb	G2	0	2.00863	0.385	0.011	0
S100a10	G2	0	1.99321	0.402	0.06	0
Ctla2b	G2	0	1.8228	0.329	0.013	0
Itga6	G2	0	1.74619	0.295	0.012	0
Treml1	G2	0	1.6247	0.27	0.003	0
Parvb	G2	0	1.61861	0.27	0.008	0
Odc1	G2	0	1.60982	0.325	0.044	0
Itgb1	G2	0	1.52944	0.336	0.086	0
Mmd	G2	0	1.37847	0.275	0.052	0
Itgb3	G2	0	1.37729	0.251	0.024	0
Cyb5a	G2	1.18478e-296	1.28857	0.316	0.079	1.91353e-292
1810058I24Rik	G2	1.53246e-289	2.16273	0.89	0.646	2.47508e-285
Gnas	G2	2.04043e-282	1.9237	0.835	0.528	3.29551e-278
Ywhah	G2	3.12574e-270	2.13394	0.686	0.36	5.04838e-266
Clic4	G2	4.36693e-270	1.14774	0.268	0.062	7.05304e-266
Cd9	G2	2.15227e-237	1.51864	0.958	0.82	3.47614e-233
Pttg1ip	G2	2.37904e-216	1.52917	0.522	0.236	3.84239e-212
F5	G2	1.97833e-194	1.19723	0.351	0.125	3.1952e-190
Dap	G2	1.20988e-181	1.28677	0.481	0.221	1.95408e-177
Aldh2	G2	9.1584e-180	1.392	0.731	0.452	1.47917e-175
Gatad1	G2	5.20847e-159	1.27432	0.388	0.166	8.41219e-155
Ybx1	G2	8.09521e-155	1.33672	0.738	0.484	1.30746e-150
Mbnl1	G2	8.60026e-154	1.35573	0.41	0.183	1.38903e-149
Atp2a3	G2	8.62329e-145	0.968219	0.278	0.1	1.39275e-140
Thbs1	G2	9.21358e-145	0.764175	0.727	0.444	1.48809e-140
Prkar2b	G2	4.90782e-143	1.28879	0.363	0.157	7.92662e-139
Pcmt1	G2	1.37936e-138	1.00024	0.322	0.131	2.2278e-134
Myl6	G2	1.82447e-137	1.00731	0.98	0.939	2.9467e-133
Fermt3	G2	1.06462e-126	1.29254	0.5	0.271	1.71947e-122
2024-03-02	G2	3.13034e-117	1.13293	0.392	0.192	5.05581e-113
Rgs18	G2	4.16885e-117	1.09297	0.43	0.22	6.73311e-113
Gm42418	G2	2.08698e-116	0.876105	0.996	0.967	3.37067e-112
Nptn	G2	2.35675e-108	1.18489	0.547	0.329	3.80639e-104
Kif2a	G2	1.20722e-106	1.11947	0.519	0.306	1.94978e-102
Tmem40	G2	1.80951e-104	0.795383	0.277	0.117	2.92254e-100
Gpx4	G2	6.20917e-103	1.1061	0.883	0.734	1.00284e-98
Esd	G2	2.42559e-101	1.01659	0.544	0.333	3.91757e-97
Gclm	G2	2.55575e-93	0.889168	0.417	0.23	4.12778e-89
Tpm4	G2	3.41483e-85	1.11801	0.767	0.59	5.51529e-81
Gm26870	G2	3.13741e-81	4.33346	0.291	0.148	5.06723e-77
Arhgap18	G2	2.71823e-79	0.806514	0.26	0.12	4.39021e-75
Tmsb4x	G2	1.92043e-78	0.680298	1	0.997	3.10169e-74
Tagln2	G2	1.47453e-69	0.795862	0.658	0.458	2.38151e-65
Mkrn1	G2	7.28059e-69	1.01101	0.716	0.526	1.17589e-64
Tspo	G2	3.87341e-63	0.366549	0.899	0.817	6.25595e-59
Hist1h2bc	G2	1.76847e-62	0.844979	0.743	0.568	2.85626e-58
Ilk	G2	1.48715e-58	0.79766	0.377	0.229	2.4019e-54
Birc2	G2	5.80747e-56	0.502694	0.541	0.37	9.37965e-52
Prdx6	G2	1.28079e-55	0.495421	0.776	0.615	2.0686e-51
Atpif1	G2	2.37456e-51	0.798931	0.45	0.296	3.83515e-47
Actg1	G2	9.29941e-50	0.338131	0.994	0.973	1.50195e-45
Zyx	G2	6.04456e-49	0.39033	0.968	0.928	9.76258e-45
Uba7	G2	1.0573e-48	0.579853	0.251	0.137	1.70765e-44
Ap2m1	G2	1.40581e-47	0.552545	0.395	0.25	2.27052e-43
Sh3bgrl3	G2	1.07776e-45	0.410432	0.962	0.924	1.74069e-41
AY036118	G2	5.58105e-44	0.752823	0.351	0.223	9.01395e-40
Rasgrp2	G2	9.53252e-44	0.74133	0.625	0.477	1.5396e-39
Rsu1	G2	1.15699e-43	0.673501	0.433	0.292	1.86865e-39
Qsox1	G2	8.87174e-42	0.333873	0.503	0.349	1.43288e-37
Myh9	G2	1.8109e-41	0.443426	0.889	0.815	2.92478e-37
1700020I14Rik	G2	3.9846e-41	0.616008	0.379	0.246	6.43553e-37
Plek	G2	6.80271e-38	0.63017	0.865	0.775	1.0987e-33
Treml2	G2	6.97008e-38	0.486247	0.529	0.39	1.12574e-33
Vcl	G2	2.5061e-36	0.470374	0.259	0.153	4.04761e-32
Mapk6	G2	4.12274e-36	0.325503	0.377	0.248	6.65863e-32
Bcl2l1	G2	7.19522e-36	0.322744	0.312	0.197	1.1621e-31
mt-Cytb	G2	7.2141e-36	0.74661	0.794	0.67	1.16515e-31
Ppia	G2	8.69709e-36	0.641464	0.485	0.342	1.40467e-31
Lims1	G2	1.53754e-35	0.637853	0.313	0.2	2.48328e-31
mt-Nd4	G2	1.72462e-35	0.734315	0.747	0.619	2.78543e-31
Sik1	G2	2.19831e-35	0.286078	0.659	0.524	3.55048e-31
Arpc1a	G2	3.41169e-35	0.479351	0.478	0.34	5.51022e-31
Nktr	G2	6.29664e-35	0.300422	0.824	0.753	1.01697e-30
Sec11c	G2	7.51407e-35	0.635168	0.538	0.399	1.2136e-30
Prok2	G2	2.08772e-34	0.346427	0.326	0.212	3.37188e-30
Tacc1	G2	3.65491e-34	0.496222	0.362	0.243	5.90305e-30
Stx11	G2	3.76723e-33	0.578719	0.499	0.366	6.08445e-29
R3hdm4	G2	3.82861e-33	0.303876	0.855	0.766	6.18359e-29
Dstn	G2	5.58283e-33	0.305072	0.604	0.469	9.01682e-29
Rap1b	G2	2.01386e-32	0.488964	0.913	0.846	3.25258e-28
Ubap1	G2	1.38805e-31	0.486957	0.359	0.246	2.24183e-27
Max	G2	1.60189e-31	0.462337	0.684	0.548	2.58721e-27
mt-Co1	G2	3.21281e-31	0.567383	0.958	0.906	5.18901e-27
mt-Atp6	G2	6.8862e-31	0.70524	0.895	0.799	1.11219e-26
Hist1h1c	G2	5.2484e-30	0.427287	0.785	0.651	8.4767e-26
mt-Co2	G2	7.31545e-30	0.736838	0.89	0.794	1.18152e-25
Ndufa4	G2	1.53835e-29	0.387749	0.353	0.24	2.48459e-25
Retnlg	G2	7.35745e-29	0.284252	0.962	0.957	1.1883e-24
Cox5a	G2	1.15114e-28	0.492369	0.414	0.293	1.8592e-24
Oaz2	G2	2.60179e-28	0.278286	0.422	0.3	4.20215e-24
Hist1h4i	G2	3.73944e-28	0.412132	0.367	0.25	6.03957e-24
Mmp8	G2	2.05812e-27	0.321212	0.756	0.68	3.32407e-23
Cmas	G2	4.6084e-27	0.365186	0.258	0.165	7.44302e-23
Rac1	G2	8.73275e-27	0.479364	0.839	0.747	1.41043e-22
Zfand3	G2	2.89675e-26	0.409156	0.523	0.4	4.67854e-22
Smim3	G2	4.93742e-26	0.439664	0.554	0.426	7.97442e-22
Cnn2	G2	1.45949e-25	0.373693	0.772	0.668	2.35723e-21
Derl1	G2	2.20962e-24	0.479589	0.393	0.285	3.56876e-20
Tln1	G2	3.03667e-24	0.587012	0.803	0.707	4.90453e-20
mt-Co3	G2	1.28737e-23	0.692032	0.911	0.838	2.07924e-19
Flna	G2	1.07786e-22	0.387072	0.772	0.675	1.74085e-18
Tuba4a	G2	2.56909e-22	0.381042	0.534	0.415	4.14933e-18
Mxi1	G2	4.74585e-22	0.295046	0.452	0.335	7.66503e-18
Aes	G2	1.17821e-21	0.44362	0.555	0.437	1.90293e-17
Mctp1	G2	1.73834e-21	0.382002	0.288	0.199	2.80759e-17
Slc44a1	G2	5.68427e-21	0.361633	0.285	0.196	9.18066e-17
Creg1	G2	1.05804e-20	0.467836	0.572	0.463	1.70883e-16
Mff	G2	1.11084e-20	0.345428	0.414	0.312	1.79412e-16
mt-Nd5	G2	1.48622e-19	0.46388	0.383	0.29	2.40039e-15
Pdlim7	G2	8.02095e-19	0.281506	0.659	0.547	1.29546e-14
Map2k3	G2	8.81478e-18	0.291592	0.67	0.563	1.42368e-13
Tgfb1	G2	1.51964e-17	0.468734	0.406	0.312	2.45437e-13
Fam13b	G2	5.6939e-17	0.250227	0.269	0.188	9.19622e-13
Serf2	G2	7.81449e-17	0.288089	0.956	0.937	1.26212e-12
Ywhaz	G2	2.13669e-16	0.263462	0.826	0.752	3.45096e-12
Smim14	G2	6.79559e-16	0.298958	0.383	0.29	1.09756e-11
Tubb4b	G2	7.6703e-16	0.36114	0.382	0.294	1.23883e-11
Ptpn18	G2	1.44098e-15	0.498151	0.539	0.438	2.32732e-11
Bcap31	G2	3.9238e-15	0.33367	0.301	0.222	6.33733e-11
Gabarapl2	G2	9.82927e-15	0.252286	0.644	0.543	1.58752e-10
Rnf19b	G2	1.76384e-14	0.285383	0.588	0.485	2.84879e-10
Fkbp8	G2	2.48586e-14	0.259396	0.407	0.313	4.01492e-10
Ndrg1	G2	4.32569e-14	0.414675	0.263	0.193	6.98642e-10
Tuba1a	G2	9.97524e-14	0.277032	0.484	0.389	1.6111e-09
Bnip3l	G2	1.37586e-13	0.305093	0.654	0.549	2.22216e-09
Edem1	G2	1.42981e-13	0.272326	0.343	0.263	2.30928e-09
Tmod3	G2	1.62821e-12	0.282528	0.51	0.417	2.62972e-08
Atox1	G2	2.73078e-12	0.380999	0.703	0.615	4.41048e-08
Asap1	G2	5.34478e-12	0.34054	0.462	0.377	8.63236e-08
Lamp1	G2	6.89368e-11	0.378613	0.426	0.348	1.1134e-06
Rap1a	G2	7.47409e-10	0.308429	0.5	0.415	1.20714e-05
Hp1bp3	G2	7.82259e-10	0.252693	0.337	0.267	1.26343e-05
Rtn3	G2	8.15127e-10	0.251184	0.6	0.52	1.31651e-05
Fgfr1op2	G2	1.24576e-08	0.263438	0.458	0.383	0.000201203
Gsn	G2	1.8114e-08	0.271471	0.588	0.506	0.00029256
Paip2	G2	8.22198e-08	0.254428	0.577	0.501	0.00132793
Lpin2	G2	6.06903e-07	0.277302	0.339	0.278	0.00980209
mt-Nd2	G2	6.95174e-05	0.3044	0.485	0.428	1
Bin2	G2	0.00014756	0.277878	0.672	0.609	1
mt-Nd1	G2	0.000799686	0.275002	0.479	0.43	1

## Sheet: Supplementary Table6
Table 6. Lists of genes used to calculate neutrophil maturation and functional scores.
Glucose metabolic	Glycolysis	Pyruvate metabolism	Pentose phosphate pathway	Oxidative phosphorylation	Tricarboxylic acid cycle	Lipid metabolic process	Glutamine metabolic process	Arachidonic acid metabolism	Neurral lipid metabolic process	Phospholipid metabolic	Triglyceride_metabolic	Inositol phosphate metabolic	3 Phosphoadenosine 5 Phosphosulfate metabolic	Reactive oxygen species biosynthetic process	Electron_transport_chain	Hydrogen peroxide metabolic	NADPH_oxidase	Neutrophil activation	Neutrophil degranulation	Azurophil_granulesb	Specific granules	Gelatinase granules	Secretory vesicles	Transcription factors	Chemotaxis	Phagocytosis	Neutrophil maturation	Neutrophil aging	apoptotic
Slc25a13	Hkdc1	Acss2	Rpe	Dnajc15	Sdhaf2	Acot8	Sirt4	Ephx2	Nr1h3	Nr1h3	Nr1h3	Bpnt1	Bpnt1	Trap1	Dnajc15	Hdac6	Cybb	Abr	Itgam	Hexb	Lcn2	Mmp8	Cd63	Gata2	C5ar1	Abca1	Retnlb	Sell	Eef1e1
Zmpste24	Pfkl	Pck2	Rpia	Dnajc30	Ogdh	Pigk	Phgdh	Cyp2e1	Avil	Avil	Slc27a5	Nudt4	Slc26a1	Tlr6	Sdhaf2	Noxo1	Cyba	Ptafr	Itgam.1	Prss57	Cyba	Mmp9	Mme	Irf8	Ccl2	Adgrb1	S100a6	Itgam	Prkci
Bckdk	Pfkl	Me3	Pgm2	Sdhaf2	Cs	Nr1h3	Gfpt1	Alox5	Slc27a5	Slc27a5	Mgll	Nudt3	Slc26a2	Klf2	Sco2	Ctns	Rac2	Tyrobp	Itgb2	Prtn3	Cybb	Itgam	Itgam	Gfi1	Ccl17	Aif1	Clec4d	Itgam.1	Sfpq
Maea	Aldob	Grhpr	Pgls	Nupr1	Pdha1	Pyurf	Gls2	Ggt1	Abhd2	Abhd2	Mogat1	Plcd3	Sult4a1	Park7	Aifm2	Nnt	Rac1	Stx11	Cd177	Ctsg	Ncf1	Itgam.1	Itgam.1	Cebpa	Ccl2	Arhgap12	Prr13	Itga4	Rps7
Akr1a1	Tpi1	Pdhb	Prps2	Uqcr10	Ogdh	Lpcat3	Gls	Pla2g3	Lypla2	Lypla2	Fitm2	Ip6k3	Slc35b2	Clcn3	Uqcr10	Fyn	Ncf2	Bcr	Ptafr	Elane	Ncf4	Slc11a1	Fut4	Runx1	Ccl22	Arhgap25	Cebpb	Cxcr4	Nfkbid
Fam3c	Gapdh	Pdha1	Pfkm	Cycs	Idh3a	Dhrs9	Glud1	Ptgis	Mgll	Mgll	Cpt1a	Pld4	Slc35b3	Clu	Cycs	Mpv17l	Ncf1	Syk	Syk	Mpo	Ltf		Cr2	Lyl1	Ccl24	Bin2	Slpi	Cxcr2	Optn
Ncoa2	Pgk1	Aldh1b1	Pfkl	Cycs	Cs	Cdk4	Glul	Ptges2	Mogat1	Mogat1	Gpat4	Ptk2b	Enpp1	Sirpa	Cycs	Hp	Ncf4	Vamp7	Pram1	Ctsc	Camp		Cybb	Plagl2	Ccl25	Cdc42	S100a13	Cd47	Dkkl1
Sorbs1	Pgk1-rs7	Hagh	Taldo1	Atp7a	Aco1	Alg3	Mecp2	Alox15	Fitm2	Fitm2	Sik1	Fgf2	Sult1a1	Ticam1	Cybb	mt-Co2		Dnase1l1					Mmp25	Cebpe	Ccl5	Clcn5	Btg2	Tlr4	Acvr1c
Arpp19	Pkm	Aldh2	Tkt	Ndufs8	Aco1	Zmpste24	Asns	Pla2g6	Cpt1a	Cpt1a	Cyp2e1	Plcb1	Sult2b1	Ctns	Ndufs8	Rac1		Fcer1g					Slc11a2	Cebpb	Ccl7	Elmo1	Cxcr2	Icam1	Adipoq
Ppargc1a		Acat2	Fbp1	Ak8	Pdha1	Stub1	Pfas	Pla2g4a	Gpat4	Gpat4	Liph	Ppip5k2	Tpst2	Cx3cr1	Cox8a	Rac2		Pram1					Fpr1	Spi1	Cklf	Fcer1g	Fth1	Itgax	Dnaja3
Wdr5		Acat1	Pgd	Cox7a2l	Idh3a	Abca7	Asnsd1	Pla2g5	Sik1	Sik1	Fabp4	Ipmk	Tpst1	Cyba	Cox7a2l	Pink1		Itgb2					Scamp1		Csf3r	Scin	Faim2		Nupr1
Nisch		Ldhc	Rbks	Cox7a2l	Ireb2	Bpnt1	Ppat	Ptgs2	Cyp2e1	Cyp2e1	Fabp1	Inpp5j	Abhd14b	Cyb5r3	Cox7a2l	Snca		Itgam					Vamp2		Cx3cl1	Itgam	Mmp8		Acin1
Dusp12		Ldhd	Aldoa	Pgk1	Mdh1	Cept1	Ctps2	Ptgs1	Awat2	Awat2	Fabp3	Gper1	Papss2	Nqo1	Sh3bgrl2	Sod2		Itgam.1					Stxbp4		Cxadr	Itgam.1	Fxyd5		Pak2
Oma1		Haghl	Aldoc	Pgk1-rs7	Mdh2	Cds1	Nit2	Alox12	Dgka	Dgka	Fabp3-ps1	Hrh1	Papss1	Dnm2	Slc25a12	Prdx2		Cd177					Cd93		Cxcl3	Itgb2	Msrb1		Bmf
Clk2		Acss1	Aldob	Mtch2	Dhtkd1	Pemt	Cad	Gpx7	Dgkg	Dgkg	Fabp5	Impa1		Edn1	Slc25a18			Anxa3					Cr1l		Cxcl10	Marco	Anxa2		P2rx7
Galm		Ldhb	H6pd	Slc25a36	Sucla2	St3gal6	Gmps	Cbr1	Dgkh	Dgkh	Fabp7	Impa2		Pikfyve	Mtch2			Myo1g							Cxcl13	Megf11	Mmp9		Cideb
Cox11		Acyp2	Prps1l1	Ndufv3	Sdhc	Cdipt	Gfpt2	Cbr3	Dgkq	Dgkq	Acsl1	Inpp1		Akt1	Ndufv3										Cxcl3	Mfge8	Tmcc1		Tnfrsf12a
Cpt1a		Acyp1	Prps1	Ndufa10	Dlat	Lypla1		Cyp2u1	Liph	Liph	Acsl4	Inpp4a		Abcd1	Cox10										Cxcl3	Msr1	Sat1		Ccar2
Crem		Aldh9a1	Dera	Uqcc3	Pdhb	Acaa2		Lta4h	Faah	Faah	Daglb	Inpp5a		Ptk2b	Glrx3										Cxcl9	Rac1	Junb		Tnfrsf1a
Cry1		Aldh3a2	Pgm1	Myc	Idh2	Vav3		Ptges	Fabp4	Fabp4	Atg14	Inpp5b		Abcd2	Immp2l										Cxcr1	Rac3	Mxd4		Cdk19
Soga1		Me2	Tktl1	Ndufs2	Idh2	Eci2		Gpx5	Fabp1	Fabp1	Lpin1	Inpp5d		Ddah2	Glrx2										Cxcr2	Rhobtb1	Ypel3		Wnt11
Mapk14		Dld	Pfkp	Cyc1	Suclg1	Pibf1		Gpx1	Fabp3	Fabp3	Ddhd2	Inppl1		Alox5	Ndufa10										Fcer1g	Rhobtb1	Selplg		E2f1
Slc25a10		Mdh2		Ndufa7	Idh3a	Slc25a17		Gpx3	Fabp3-ps1	Fabp3-ps1	Ctdnep1	Itpk1		Mtor	Uqcc3										Gbf1	Sh3bp1	Dusp1		Ddx20
Sik1		Dlat		Ndufa12	Sucla2	Carm1		Gpx4	Fabp5	Fabp5	Sirt1	Itpka		Fyn	Cyba										Ifng	Thbs1	Slc16a3		Gadd45g
Dgkq		Mdh1		Shmt1	Idh3a	Ncoa2		Ltc4s	Fabp7	Fabp7	Cnep1r1	Itpkb		Mpv17l	Ndufaf2										Il1b	Trem2	Ccr1		Prelid1
Ddb1		Aldh7a1		Coq9	Dlst	Cebpa		Ggt7	Acsl1	Acsl1	Gk5	Ocrl		Gch1	Ndufs2										Il1rn	Treml4	Rdh12		Bbc3
Dlat		Glo1		Ndufa8	Sdhb	Agpat1		Ggt5	Acsl4	Acsl4	Gk	P2ry1		Gchfr	Cox8a										Itga1	Vamp7	Clec4e		Rbm10
Crtc2		Ldhal6b		Vcp	Sdha	Agpat2		Hpgds	Daglb	Daglb	Gnb3	P2ry6		Gla	Cox8a										Itga9	Xkr6	Arg1		Ube2m
Eno1		Ldha		Bid	Sdhd	Sptlc1		Ptgds	Atg14	Atg14	Gpld1	Plce1		Hbb-bt	Aox1										Itgam	Xkr8	Cd300lf		Ccl2
Eno2		Acacb		Fxn		Npc2		Pla2g2d	Lpin1	Lpin1	Pnpla1	Ip6k2		Hbb-bs	Slc25a12										Itgam.1		Ctsd		Tnfrsf1b
Eno3		Acaca		Ndufv2		Sorbs1		Pla2g12a	Ddhd2	Ddhd2	Gpx1	Isyna1		Hsp90aa1	Glrx2										Itgb2		Gda		Ripk1
Ep300		Pkm		Tefm		Erlin1		Tbxas1	Ctdnep1	Ctdnep1	Apoa1	Cd244		Hsp90ab1	Txnrd2										Lgals3		Hacd3		Pparg
Akt1				Cox6a2		Pmvk			Sirt1	Sirt1	Apoa2	Inpp5k		Icam1	Ndufb3										Nckap1l		Timp2		Clip4
Akt2				Pgk1		Avil			Pla2g15	Pla2g15	Apoa4	Plcb2		Ifng	Aldh5a1										Pde4d		Fpr1		Fis1
Fabp5				Pgk1-rs7		Ebp			Cnep1r1	Cnep1r1	Apob	Plcb3		Il1b	Por										Pde4d		Slc7a11		Wdr35
Fbp1				Ndufs1		Ptges3			Gk5	Gk5	Apoc1	Plcb4		Il10	Cyc1										Ppbp		Il1b		Ptpn2
Brat1				Pde12		Stard10			Abhd12	Abhd12	Apoc2	Plcd1		Insr	Ndufa7										Prex1		Asprv1		Pip5kl1
Foxk1				Stoml2		Neu3			Gk	Gk	Apoc3	Plcg1		Itgb2	Ndufa12										Prkca		Cxcl3		Bace1
Aldoa				Rhoa		Ppargc1a			Gnb3	Gnb3	Apoe	Plcg2		Jak2	Coq9										S100a8		Ifitm1		Mybl2
Aldob				Sdhc		Dhrs4			Gpld1	Gpld1	Insig1	Plek		Arg2	Ndufa8										S100a9				Pik3cb
Aldoc				Mlxipl		Mtmr11			Ang	Ang	Slc27a1	Inpp5e		Smad3	Gsr										Slc37a4				Mcl1
Wdtc1				Ndufb9		Pnpla6			Pnpla1	Pnpla1	Agmo	Ptafr		Maob	Glrx5										Spp1				Cdk5
Pask				Pde2a		Stard3			Gpx1	Gpx1	Ldlr	Pten		Mmp8	Slc25a18										Syk				Pde5a
Sirt1				Msh2		Serinc3			Apoa1	Apoa1	Lipc	Pth1r		Mpo	Bid										Tgfb2				Ralbp1
Mlycd				Cox7c		Acot2			Apoa2	Apoa2	Lipe	Ippk		Ass1	Ndufv2										Trem1				Lpar1
Slc39a14				Ndufaf1		Ilvbl			Apoa4	Apoa4	Lpl	Snca		mt-Co2	Gpd1										Vav2				Epha7
Mtor				Apoc3		Slc27a5			Apob	Apob	Plin5	Calm1		Nos2	Ndufa5										Vav2				Apbb2
Slc37a4				Ndufb6		Slc27a4			Apoc1	Apoc1	Mttp	Itpkc		Nos3	Cyb561										Xcl1				Melk
Gaa				Abcd1		Slc27a3			Apoc2	Apoc2	Pck2	Plcd4		Atp2b4	Cox6a2														Hif1a
Kbtbd2				Taz		Slc27a2			Apoc3	Apoc3	Abhd5	Inpp4b		P2rx4	Ptges2														Pdcd5
Gapdh				Uqcrfs1		Glipr1			Dgat2l6	Dgat2l6	Pik3cg	Synj1		Acox1	Ndufs1														Suds3
Gapdhs				Uqcc2		Lias			Apoe	Apoe	Fbxw7	Synj2		Pkd2	Uqcr11														Bid
Gck				Surf1		Abhd2			Insig1	Insig1	Apobr	Mtmr2		Sphk2	Ndufs4														Bin1
Kat2a				Cox5b		Erlin2			Slc27a1	Slc27a1	Pnpla2	Mtmr7		Ptgis	Xdh														Ei24
Gnmt				Cox5a		Chka			Agmo	Agmo	Gpam	Minpp1		Ptgs2	Steap4														Hdac2
Gnb3				Cox7a2l		Chkb			Ldlr	Ldlr	Ptpn11	Plch2		Adgrb1	Sdhc														Hpgd
Got1				Cox6a2		Chp1			Lipc	Lipc	Sel1l	Ppip5k1		Wdr35	Ndufb9														Bag1
Got2				Cox4i1		Rdh13			Lipe	Lipe	Lmf1	Ip6k1		Rab27a	Aox1														Ccr5
Gpd1				Actn2		Plcd3			Lpl	Lpl	Slc22a4			Rac1	Cox6c														Pin1
Gpld1				Coq7		Lypla2			Plin5	Plin5	Sorl1			Rora	Cox7c														Pias4
Pgm2l1				Chchd10		Phb2			Mttp	Mttp	Srebf1			Slc5a3	Fdx1														Traf7
Pgp				Cox4i1		Acot7			Pck2	Pck2	C3			Slc18a2	D2hgdh														Bad
Gpt				Dld		Mgll			Abhd5	Abhd5	Nr1h2			Snca	Ndufaf1														Klf11
Gsk3a				Ppif		Cyp2u1			Plce1	Plce1	Mboat7			Sod1	Aox1														Tfpt
Gsk3b				Uqcrc1		Pik3ip1			Pik3cg	Pik3cg	Pank2			Sod2	Nqo2														Ppp2cb
Hk1				Ndufv1		Lactb			Pla2g4a	Pla2g4a	Mogat2			Spr	Ndufb6														Rassf6
Hk2				Uqcrb		Osbpl1a			Fbxw7	Fbxw7	Pnpla3			Tspo	Taz														P2rx1
Hk3				Ndufs6		Osbpl5			Agpat5	Agpat5	Dgat2			Tlr4	Uqcrfs1														Ppp2r2d
Hmgb1				Park7		Osbpl6			Apobr	Apobr	Cat			Tnf	Aox1														Gapdh
Acacb				Ndufb8		Osbpl7			Pnpla2	Pnpla2	Mfsd2a			Ucp1	Polg2														Gal
Apod				Iscu		Osbpl8			Abhd6	Abhd6	Cav1			Zc3h12a	Etfdh														Map3k11
Igf1				Cdk1		Osbpl9			Gpam	Gpam	Dgat1			Cyb5b	Surf1														Map3k10
Igf2				Ccnb1		Cidea			Ptpn11	Ptpn11	Lipg			Slc25a33	Etfb														Map3k5
Igfbp4				Uqcrq		Oma1			Sel1l	Sel1l	Scarb1			Cav1	Etfa														Map2k7
Foxk2				Snca		Cish			Lmf1	Lmf1	Lpin2			Khsrp	Cox5b														Map2k6
Inppl1				Pink1		Nus1			Slc22a4	Slc22a4	Lpgat1			Dynll1	Cox5a														Map2k4
Insr				Gadd45gip1		Abhd15			Sorl1	Sorl1				Gbf1	Cox7a2l														Mapk9
Irs1				Mecp2		Mogat1			Srebf1	Srebf1				Cflar	Sod2														Mapk9
Khk				Sdha		Agap2			C3	C3				Klf4	Txnrd2														Slk
Gdpgp1				Sdhd		Them4			Nr1h2	Nr1h2				Cd34	Ppargc1a														Zbtb16
Lepr						Ip6k3			Dagla	Dagla				Rock2	Aifm1														Adam17
Lrp5						Clcn2			Mboat7	Mboat7				Cd36	Cox6a2														Ctnnbl1
Mdh1						Clu			Abhd16a	Abhd16a				Cd47	Cox4i1														Diablo
Mdh2						Tpp1			Pank2	Pank2				Nos1ap	Slc37a2														Rhoa
Mst1						Cln3			Mogat2	Mogat2				Hdac4	Coq7														E2f3
Atf3						Cyp2r1			Pnpla3	Pnpla3					Cox4i1														Cradd
Atf4						Socs4			Dgat2	Dgat2					Nqo1														Cflar
Npy1r						Acot4			Cat	Cat					Dld														Plagl2
Pck2						Plin2			Mfsd2a	Mfsd2a					Uqcrc1														Fas
Adipor1						Degs2			Dgkz	Dgkz					Ndufv1														Nacc1
Dcxr						Ccr7			Dgke	Dgke					Uqcrb														Ercc3
Lcmt1						Zpbp2			Dgkd	Dgkd					Ndufs6														Ddx3x
Sirt7						B4galnt2			Cav1	Cav1					Park7														Stat1
Pdha1						Spns2			Dgat1	Dgat1					Txnrd2														Maged1
Pdhb						Cpt1c			Lipg	Lipg					Ndufb8														Ppp1cc
Pdk1						A3galt2			Pgs1	Pgs1					Iscu														Zc3h8
Pdk2						Adh5			Scarb1	Scarb1					Cdk1														Tex261
Pdk3						Fitm2			Lpin2	Lpin2					Ccnb1														Tnfrsf10b
Enpp1						Pigu			Lpgat1	Lpgat1					Uqcrq														Sort1
Ghrl						Tmem150a									Snca														Mmp9
Inpp5k						Dnajc19									Mybbp1a														Mmp2
Pfkfb1						Tpra1									Pink1														Malt1
Pfkfb2						Tamm41									Sdhb														Sirt1
Pfkl						Aasdh									Mecp2														Scin
Pfkm						Adm									Sdha														Rassf4
Pfkp						Stard4									Sdhd														Zmat3
Pgam1						Cpt1a									Acadsb														Pdia3
Pgk1						Cpt2																							Grn
Pgk1-rs7						Gpat4																							Nr3c1
Pgm1						Crabp2																							Grik5
Phkg2						Crat																							Ripk3
Pik3ca						Pip5kl1																							Sp110
Pkm						Creb1																							Ubb
Pmaip1						Crebbp																							Aifm2
Pomc						Crebl2																							Syk
Ppard						Crem																							Jmy
Ppp1ca						Crk																							Cycs
Ppp1cb						Crkl																							Cycs
Ppp1r3d						Samd8																							Ctsd
Pgm2						Mapk14																							Ctla4
Prkaa1						Csf1r																							Nod1
Sdhaf3						Alg10b																							Cryba1
Tigar						Rdh12																							Nlrc4
Bad						Ptgr2																							Prmt2
Nln						Csnk1g2																							Ppp2r1a
Ptpn2						Ttc7b																							Musk
Ranbp2						Csnk2a1																							Fndc1
Rbp4						Csnk2a2																							Zc3h12d
Fam3a						Csnk2b																							Rnf122
Rora						Pik3r6																							Casp2
Rorc						Proca1																							Ncf2
Slc25a1						Dhrs13																							Myc
Sord						Adra2a																							Foxo3
Bpgm						Sik1																							Foxo1
Src						Ppm1l																							Tnfsf10
Tnf						Dab2ip																							Dapk2
Tpi1						Mboat1																							Hdac5
Usf1						Cyp2e1																							Xdh
Usp7						Rdh10																							Xbp1
Ppp1r3b						Ttc39b																							Rbm10
Tktl1						Cyp11a1																							Rgcc
Adpgk						Cyp17a1																							Casp12
Sesn2						Awat2																							Casp6
Slc25a11						Cyp26a1																							Casp9
Dyrk2						Cyp27a1																							Styxl1
Dgat2						Dgka																							Gsk3b
Ogt						Dgkg																							Top2a
Slc35b4						Dgkh																							Timp3
Slc25a12						Dgkq																							Tgm2
Irs2						Fitm1																							Tgfb3
Kat2b						Dbi																							Tgfb2
Per2						Phospho1																							Tgfb1
Actn3						Eci1																							Traf2
Ppp1r3f						Decr1																							F2r
Midn						Mmaa																							Rps27l
Ppp1r3e						Sgms2																							Slc11a2
G6pc3						Ccdc71l																							Wwox
Adipoq						Sptssa																							Camk2g
H6pd						Abhd3																							Pla2g4f
Epm2aip1						Dhcr7																							Trpm7
						Dhcr24																							Dhodh
						Cyb5r3																							Atf4
						Dld																							Pdcd6
						Dpagt1																							Psen2
						Ech1																							App
						Echs1																							Tnf
						Abca1																							Lta
						Edn1																							Apc2
						Egr1																							Prkdc
						Ehhadh																							Osm
						Plbd2																							Cdkn2a
						Acsf3																							Dnaja1
						Alg14																							Gsdma
						Abca2																							Nqo2
						Pikfyve																							Lyn
						Liph																							Ltk
						Hacd2																							Mybbp1a
						Cers3																							Gramd4
						Ephx1																							Capn2
						Ephx2																							Capn1
						Cln8																							Camk2g
						Akt1																							Camk2g
						Akt2																							S100a8
						Esr1																							Tspo
						Abca3																							Btg2
						Etfa																							Scin
						Etfb																							Lats1
						Alas1																							Ip6k3
						Etfdh																							Ager
						F2																							Spopl
						Abcd1																							Plscr1
						Aldh1a1																							Creb1
						Faah																							Prkra
						Fabp4																							Rbck1
						Fabp1																							Clu
						Fabp3																							Hip1
						Fabp3-ps1																							Inca1
						Fabp5																							Eif2s1
						Fabp7																							Ppm1f
						Acsl1																							Tyrobp
						Acsl3																							Cxcr3
						Acsl4																							Sphk2
						Ptk2b																							Ripk2
						Fasn																							Stk3
						Tysnd1																							Anxa5
						Aldh1a3																							Slc9a1
						Aldh3b1																							Rest
						Jazf1
						Gpc2
						Daglb
						Fdft1
						Napepld
						Fdps
						Fdx1
						Fdxr
						Gpc4
						Aldh3a2
						Fgf2
						Abcd2
						Fgr
						Fhl2
						Dolk
						Atg14
						Inpp5f
						Sacm1l
						Sirt2
						Scap
						Ptgr1
						Efr3b
						Wdtc1
						Pdxdc1
						Smg1
						Ncoa6
						Efr3a
						Gpd1l
						Lpin1
						Rgl1
						Acsbg1
						Flt1
						Flt3
						Plcl2
						Plcb1
						Ddhd2
						Fmo5
						Sin3b
						Esyt1
						Pip5k1c
						Ctdnep1
						Sirt4
						Sirt3
						Sirt1
						Mlycd
						Slc44a1
						Pik3r5
						Sec14l2
						Pign
						Fpr2
						Pdss1
						Amacr
						Pla2g15
						Rab38
						Prkd3
						Pitpnb
						Pisd
						PISD
						Alox12
						Abca4
						Alox5
						Alox5ap
						Alox15
						Mtor
						Fuca1
						Fut2
						Fut7
						Kdsr
						Ipmk
						Lclat1
						Cers6
						Lpcat4
						Tmem86b
						Pla2g4f
						Cnep1r1
						Gk5
						St6galnac3
						Serinc5
						Plcxd2
						Galc
						B4galnt1
						Sult4a1
						Prkd2
						Sumf2
						Sgms1
						Sin3a
						Kbtbd2
						Tiparp
						Lrp10
						Acot11
						Osbpl3
						Hacl1
						Decr2
						Abhd12
						Ldlrap1
						Zbtb20
						Tiam2
						Gata6
						Pla2g2d
						Gba
						Gbgt1
						Gc
						Gcdh
						Bscl2
						Gfi1
						Sh3yl1
						Ggt1
						Ggt5
						Acad8
						St6galnac4
						Gk
						Dkkl1
						Inpp5j
						Cpne7
						Naaa
						Gla
						Gpc3
						Glb1
						Coq2
						Tnfrsf21
						Smpdl3b
						Hpgds
						Pgap2
						Angptl3
						Prpf19
						Mcat
						Htra2
						Gm2a
						Gnb3
						Gpc1
						Gpd1
						Gpld1
						Ang
						Pgp
						Nudt7
						Fads6
						Pigw
						Gdpd1
						Zadh2
						Iah1
						Fam126b
						Gper1
						Sumf1
						Pnpla1
						Gps2
						Gpx1
						Gpx4
						Gpx5
						Acad9
						Ormdl2
						Dnajc15
						Gsta1
						Gstm1
						Gstm2
						Gstm4
						Gstp1
						Gstz1
						Cyp2s1
						Grhl1
						Alg6
						Cers2
						Anxa1
						Hsd17b10
						Hadha
						Hadhb
						Hadh
						Hdlbp
						Hexa
						Hexb
						St6galnac6
						Socs7
						Pik3r4
						Stoml2
						Acaca
						Aoah
						Hmgcl
						Hmgcr
						Hmgcs1
						Apof
						Acacb
						Hpgd
						Hsd3b2
						Hsd11b1
						Hsd17b1
						Hsd17b2
						Hsd17b4
						Acadl
						Hspg2
						Apoa1
						Htr2a
						Htr2b
						Apoa2
						Apoa4
						Apob
						Hcar2
						St8sia6
						Apobec1
						Zfp69
						Id2
						Acadm
						Acer2
						Cyp26c1
						Apoc1
						Idh1
						Idi1
						Apoc2
						Apoc3
						Hsd17b13
						Ifng
						Apoc4
						Apod
						Dgat2l6
						Apoe
						Igfbp7
						Acads
						App
						Il1b
						Il1rn
						Il4
						Acadsb
						Impa1
						Impa2
						Inpp1
						Inpp4a
						Inpp5a
						Inpp5b
						Inpp5d
						Inppl1
						Insig1
						Irs1
						Eif6
						Acadvl
						Itpka
						Itpkb
						Ivd
						Aspg
						Arf1
						Cerkl
						Enho
						Pnpla7
						Agrn
						Slc27a1
						Arf3
						Acat1
						Kit
						Kpnb1
						Acat2
						Nudt19
						Agmo
						Lbr
						Lcat
						Ldlr
						Lepr
						Lipa
						Lipc
						Lipe
						Fads1
						Fads3
						Hacd4
						Lpl
						Plpp6
						Lrp1
						Lrp2
						Lrp5
						Lss
						Lta4h
						Ltc4s
						Lyn
						Arsa
						Mecp2
						Mgst2
						Mgst3
						Asah1
						Mif
						Ache
						Alg11
						Plin5
						Mt3
						Mtm1
						Mttp
						Mvd
						Mvk
						Naga
						Acly
						Ndufab1
						Atm
						Neu1
						Atp1a1
						Nfe2l1
						Nfkb1
						Nfya
						Nfyb
						Nfyc
						Npas2
						Npc1
						Ocrl
						Osbp
						P2rx1
						Pafah1b1
						G0s2
						Pla2g3
						Pafah1b2
						Pafah1b3
						Pafah2
						Pnpla8
						Pam
						Nsdhl
						Dhh
						Pbx1
						Pcca
						Pccb
						Acox1
						Pck2
						Gal
						Cryl1
						Mlxipl
						Adipor1
						Sccpdh
						Abhd5
						Mecr
						Rdh11
						Angptl4
						Insig2
						Hsd17b12
						Hsd17b11
						Hsd17b14
						Plce1
						Acp6
						Pigp
						Gltp
						Golm1
						Pcyt1a
						Cyp39a1
						Mbtps2
						Pla1a
						Pde3a
						Aig1
						Pde3b
						Prkag2
						Ip6k2
						Lima1
						Isyna1
						Hsd17b7
						Hacd3
						Pdgfa
						Pdgfb
						Rab14
						Gde1
						Pias4
						Pdgfrb
						Lsr
						Lipt1
						Pigt
						Pdk1
						Pdk2
						Pdk3
						Enpp2
						Acsl5
						Cyb5r1
						Inpp5k
						Pex7
						Pex13
						Abcb4
						Phyh
						Piga
						Pigc
						Pigf
						Pigh
						Pik3c2a
						Pik3c2b
						Pik3c3
						Pik3ca
						Pik3cb
						Pik3cd
						Pik3cg
						Pik3r1
						Pik3r2
						Pi4ka
						Pi4kb
						Pip4k2a
						Pitpna
						Pla2g4a
						Pla2g5
						Plagl2
						Plcb2
						Plcb3
						Plcb4
						Plcd1
						Plcl1
						Tm6sf2
						Plcg1
						Plcg2
						Pld1
						Pld2
						Plek
						Plp1
						Plscr1
						Pltp
						Dpm3
						Wnt4
						Hao1
						Pon2
						Pon3
						Hmgcll1
						Mtmr12
						Ugt1a1
						Ppard
						Crls1
						Crot
						Pparg
						Med1
						Pdp1
						Ctsa
						Pigg
						Retsat
						Mtmr10
						Elovl2
						Auh
						Lpcat2
						Pigx
						Cln6
						Oxsm
						Lamtor1
						Pdpr
						Avp
						Ppp2ca
						Tmem38b
						Ppp2r1a
						Appl2
						Etnk2
						Ppp2r5a
						Acoxl
						Fbxw7
						Pi4k2b
						Agpat5
						Acer3
						Slc35c1
						Plcxd1
						Pi4k2a
						Ppt1
						Etnk1
						Smpd3
						Prkaa1
						Ambra1
						Smpd4
						Prkaa2
						Prkab1
						Prkab2
						Pigv
						Vac14
						Prkag1
						Far2
						Agk
						Prkar2b
						Prkcd
						Prkce
						Pecr
						Tex2
						Echdc1
						Acss2
						Angptl8
						Apobr
						Apom
						Mapk3
						Alg1
						Prlr
						Gpcpd1
						Lgmn
						Psap
						Inpp5e
						Asah2
						Sphk2
						Agpat3
						Agpat4
						Stard7
						Chpt1
						Akr1b10
						Plscr3
						Pnpla2
						Pdss2
						Slc44a2
						Dolpp1
						Pten
						Ptgds
						Ptgis
						Abhd6
						Ptgs1
						Ptgs2
						Ptk2
						Esyt2
						Serinc1
						Pdp2
						Nceh1
						Fam135a
						Pitpnm2
						Plekha4
						Rdh14
						Gpam
						Gba2
						Trib3
						Ptpn11
						Ptpn13
						Bax
						Abcd3
						Abcd4
						Pex2
						Pcyt2
						Pctp
						Bbs4
						Mid1ip1
						Rab4a
						Rab5a
						Ran
						Rarres2
						Plekha1
						Plekha2
						Scpep1
						Aloxe3
						Rbp1
						Rbp4
						Rdh5
						Rest
						Rlbp1
						Fam3a
						Elovl5
						Ldah
						Rora
						Rorc
						Opn1sw
						Serinc4
						Rxra
						Sbf1
						Msmo1
						Sc5d
						Ceacam1
						Scp2
						Sdc1
						Sdc4
						Abhd4
						Sel1l
						Gal3st2
						Nod2
						Acot1
						Acot6
						Dpep2
						Sftpb
						Mtmr14
						Aldh8a1
						Acbd3
						Plppr2
						Cerk
						Crtc3
						Lmf1
						Arv1
						P2ry12
						St3gal1
						St3gal2
						Elovl1
						St3gal4
						Porcn
						St8sia1
						Bcl11b
						Bmp2
						Mppe1
						Slc16a1
						Slc22a4
						Plekha3
						Aacs
						Bmx
						Mtmr9
						Smarcd3
						Smpd1
						Smpd2
						Snai1
						Soat1
						Sod1
						Sorl1
						Sp1
						Spp1
						Sqle
						Src
						Srd5a1
						Brca1
						Srebf1
						Srebf2
						Star
						Stat5b
						Elovl4
						Sult1a1
						Sult2b1
						Taz
						Tbl1x
						Tbxas1
						Tgfb1
						Tspo
						Thra
						Tm7sf2
						Tnf
						Tnfrsf1a
						C3
						Ttpa
						Ttr
						Txnrd1
						Ucp3
						Ugcg
						Nr1h2
						Vav2
						Vdr
						Dagla
						Wnt10b
						Xbp1
						Ywhah
						Lrp8
						St8sia4
						Alg8
						Elovl6
						Alg12
						Mboat7
						Gdpd3
						Dhrs11
						Abhd16a
						Pla2g7
						Abhd8
						Adipor2
						Cers4
						Srd5a3
						Tbl1xr1
						Echdc3
						Alg9
						Naa40
						Pip4k2c
						Ephx3
						Alg13
						Plbd1
						Lpcat1
						Dhdds
						Plppr3
						Elovl7
						Pank2
						Pgap1
						Nr4a3
						Ptges2
						Mogat2
						Chd9
						Opa3
						Acsf2
						Rufy1
						Pigz
						Hsd3b7
						Itpkc
						Cubn
						Pnpla3
						Acad10
						Cptp
						Ddhd1
						Ptdss2
						Sgpp1
						Gdpd5
						Pla2g12a
						St6galnac5
						Capn2
						Acox3
						Sesn2
						Lonp2
						Bco2
						Stard3nl
						Pip5k1a
						Pip5k1b
						Pip4k2b
						Pla2g6
						B3gnt5
						Acad11
						Sla2
						Far1
						Alkbh7
						Soat2
						Nsmaf
						Gnpat
						Plpp5
						Acss1
						Dgat2
						Ebpl
						Fam126a
						Hint2
						Mcee
						Cat
						Pigo
						Plekha8
						Plcd4
						Adtrp
						Cbr4
						Mfsd2a
						Serac1
						Ajuba
						Pik3r3
						Dgkz
						Dgke
						Dgkd
						Alg2
						Agps
						Helz2
						Degs1
						Cav1
						Scarf1
						Pla2g4c
						Rdh16
						Plpp1
						Plpp2
						Plpp3
						Abcb11
						Ncoa1
						Socs1
						Irs2
						Dgat1
						B4galt4
						B4galt3
						B3galt4
						B3galnt1
						B3galt2
						Mbtps1
						Edf1
						Cbr1
						Gpaa1
						Cds2
						Mtmr1
						Pex11a
						Dpm1
						Dpm2
						Inpp4b
						Socs2
						Hdac3
						Aldh1a2
						Per2
						Synj1
						St3gal5
						Synj2
						Sphk1
						Sgpl1
						Cpne3
						Mtmr3
						Mtmr2
						Cpne1
						Cacna1h
						Socs3
						Ch25h
						Pigq
						Cers5
						Mtmr6
						Mtmr7
						Mtmr4
						Acbd5
						Rft1
						Hacd1
						Vapb
						Vapa
						Dhrs3
						Cd19
						Socs6
						Pigm
						Pgap3
						B4galt6
						B4galt5
						Sdr42e1
						Adipoq
						Plaa
						Lipg
						Slc22a13
						Pigs
						Ormdl1
						Ormdl3
						Fads2
						Cyp7b1
						Ggps1
						Pcyt1b
						Cd36
						Pigl
						Pigb
						Pgs1
						Scarb1
						Gal3st1
						Sptlc2
						Tecr
						Mpdu1
						Ptges
						H6pd
						Nr1d1
						Prdx6
						Pitpnm1
						Ncor1
						Ncor2
						Abcg1
						Plch2
						Socs5
						Lpin2
						Sdc3
						Tgs1
						Rubcn
						Cd74
						Cd81
						Snx17
						Ptdss1
						Ip6k1
						Osbpl2
						Plppr4
						Fig4
						Lpgat1
						Nr1d2
						Cdc42

## Sheet: Supplementary Table7
Table 7. Differential proteins in peripheral blood neutrophils before(P) and after(T) drug administration in CFA-induced mice.
Gene	Description	P	T	P.vs.T FC	P.vs.T Pvalue	P.vs.T log2FC	P.vs.T UP.DOWN
Ighg3	MFLJ00385 protein (Fragment)	88756	26363.6	3.36661	1.39154e-05	1.7513	up
Lyz1	lysozyme	264810	35290	7.50383	1.7709e-12	2.90763	up
Dcx	Neuronal migration protein doublecortin	39487	11722	3.36862	1.37896e-05	1.75216	up
Mbnl1	Muscleblind-like protein 1	113290	246037	0.460459	0.00607577	-1.11885	down
Ighv1-18	Immunoglobulin heavy variable V1-18 (Fragment)	48202	4435.3	10.8678	9.23832e-17	3.44199	up
AB124611	cDNA sequence AB124611	13841	31831.1	0.434826	0.00353802	-1.20149	down
Myl10	Myosin regulatory light chain 10	52823	123900	0.426336	0.00291568	-1.22994	down
Amph	BAR domain-containing protein	216450	77987.4	2.77545	0.000211997	1.47272	up
Nub1	Nub1 protein (Fragment)	35186	74208.4	0.474151	0.00791523	-1.07658	down
Dclk1	Dclk1 protein	92185	11809.7	7.80587	6.68453e-13	2.96456	up
Atp1a3	Sodium/potassium-transporting ATPase subunit alpha	410990	81250	5.05834	1.10671e-08	2.33866	up
Stx1a	Syntaxin-1A (Fragment)	41100	2785.1	14.7571	7.97417e-21	3.88334	up
Ppm1g	Protein phosphatase 1G	170910	61488.7	2.77954	0.000207973	1.47484	up
Eno2	phosphopyruvate hydratase	112340	34626.8	3.24431	2.4231e-05	1.69791	up
Mmrn1	Mmrn1 protein	579380	1.16534e+06	0.497176	0.0119351	-1.00817	down
Gak	Cyclin-G-associated kinase (Fragment)	35928	94167.9	0.381531	0.000914207	-1.39013	down
Ranbp10	Ran-binding protein 10	158440	49875.3	3.17672	3.29907e-05	1.66754	up
Selenof	Selenoprotein F	76382	199509	0.38285	0.000949471	-1.38515	down
Cd84	SLAM family member 5	65533	219910	0.298	4.47978e-05	-1.74662	down
Celf1	CUGBP Elav-like family member 1	6947.4	17319.1	0.401141	0.00156624	-1.31782	down
Cass4	Cas-scaffolding protein family member 4	20151	61808	0.326026	0.000143911	-1.61694	down
Psmb9	Proteasome subunit beta	808880	359046	2.25286	0.00251327	1.17176	up
Spn	Leukosialin (Fragment)	60295	148788	0.40524	0.00174175	-1.30315	down
Bax	Apoptosis regulator BAX (Fragment)	11906	38768.8	0.307103	6.68062e-05	-1.70321	down
Rnf213	E3 ubiquitin-protein ligase RNF213	400200	166464	2.40412	0.00122514	1.26551	up
Paox	Peroxisomal N(1)-acetyl-spermine/spermidine oxidase (Fragment)	28533	5847.8	4.87927	2.24827e-08	2.28667	up
Ampd3	AMP deaminase	92374	30277	3.05096	5.88078e-05	1.60926	up
Scfd1	Sec1 family domain-containing protein 1 (Fragment)	73886	10976.9	6.73104	2.35881e-11	2.75083	up
Nova2	RNA-binding protein Nova-2	28370	10491.9	2.70399	0.000296565	1.43509	up
Ssr1	Translocon-associated protein subunit alpha (Fragment)	45968	104624	0.439365	0.00391161	-1.18651	down
Sh3bp1	SH3 domain-binding protein 1	50402	117668	0.42834	0.003054	-1.22317	down
Rbx1	E3 ubiquitin-protein ligase RBX1	7539.4	94264.1	0.0799817	1.44785e-16	-3.64419	down
Osbpl11	Oxysterol-binding protein	77173	35408.1	2.17953	0.0035596	1.12402	up
Acap2	Arf-GAP with coiled-coil, ANK repeat and PH domain-containing protein	90712	32409.5	2.79893	0.000189901	1.48488	up
Cryzl1	Quinone oxidoreductase-like protein 1 (Fragment)	45491	823020	0.0552733	3.47584e-21	-4.17727	down
Rasgrp3	RAS, guanyl-releasing protein 3 (Fragment)	100940	31765.4	3.17767	3.28478e-05	1.66797	up
Srsf7	Serine/arginine-rich-splicing factor 7	108940	292355	0.372629	0.000703403	-1.42419	down
H2-D1	H-2D cell surface glycoprotein (Fragment)	68355	247504	0.276177	1.56699e-05	-1.85633	down
Pank1	Pantothenate kinase 1	1581500	7.29325e+06	0.216844	3.76959e-07	-2.20527	down
Smndc1	Survival of motor neuron-related-splicing factor 30 (Fragment)	3191.4	36142.8	0.0882997	1.96544e-15	-3.50145	down
Klc1	Kinesin light chain	57971	28002.5	2.07021	0.00597246	1.04978	up
Gphn	Gephyrin	76804	36761.2	2.08927	0.0054581	1.063	up
Eif4g2	MI domain-containing protein (Fragment)	87426	19729.8	4.43117	1.38865e-07	2.14769	up
Map1b	MAP1B protein	161070	33539.6	4.80238	3.05795e-08	2.26375	up
Hist1h3i	Histone H3 (Fragment)	30738	158441	0.194003	5.55791e-08	-2.36585	down
Lsp1	Lymphocyte-specific protein 1	39261	16750.3	2.3439	0.00163087	1.22891	up
Ermap	Erythroid membrane-associated protein	62531	17643.1	3.54422	6.27503e-06	1.82547	up
Mecr	Enoyl-[acyl-carrier-protein] reductase, mitochondrial (Fragment)	34799	14909.3	2.33405	0.00170902	1.22283	up
Card9	Caspase recruitment domain-containing protein 9	58784	171162	0.343442	0.000272654	-1.54186	down
Ppp1r3d	Protein phosphatase 1 regulatory subunit	27925	55963.1	0.49899	0.0123068	-1.00292	down
Mup11	Major urinary protein 11	93359	34018.9	2.74433	0.000245337	1.45645	up
Hnrnpa3	Hnrpa3 protein	85141	316939	0.268635	1.05374e-05	-1.89628	down
Zbp1	Z-DNA-binding protein 1	21002	91650.4	0.229153	9.29893e-07	-2.12561	down
Slc1a2	Amino acid transporter	95552	33705.4	2.83492	0.000160469	1.50331	up
Fnbp1	Formin-binding protein 1	346020	905061	0.382317	0.000935084	-1.38716	down
Rrbp1	Ribosome-binding protein 1	329930	718996	0.458876	0.00588656	-1.12382	down
Snrnp70	U1 small nuclear ribonucleoprotein 70 kDa (Fragment)	65903	154201	0.427385	0.00298741	-1.22639	down
Pabpc4	Polyadenylate-binding protein	129800	305286	0.425176	0.00283792	-1.23387	down
Hmgn2	High mobility group nucleosomal binding domain 2	163810	1.18669e+06	0.13804	7.28316e-11	-2.85684	down
Armt1	Damage-control phosphatase ARMT1	14143	34987.9	0.404225	0.0016969	-1.30677	down
Hbbt1	Beta-globin	111750	7.28439e+06	0.015341	5.47108e-42	-6.02646	down
Hbbt1	Beta-globin	4326600	1.13114e+07	0.382501	0.000940024	-1.38647	down
Hbbt1	Beta-globin	4810300	1.66016e+06	2.89749	0.000119827	1.5348	up
Kcnb1	Potassium voltage gated channel Shab-related subfamily member 1 (Fragment)	896760	410062	2.18689	0.00343745	1.12888	up
Unc119	Protein unc-119 homolog A	165530	80593.5	2.05389	0.00645077	1.03836	up
Gk	glycerol kinase (Fragment)	27822	144472	0.192577	4.87393e-08	-2.37649	down
Lrrc47	Leucine-rich repeat-containing protein 47	111720	52414.7	2.13146	0.00447029	1.09184	up
Tnik	Traf2 and NCK-interacting protein kinase	22815	49190.2	0.463812	0.00649187	-1.10839	down
Ptpn7	protein-tyrosine-phosphatase	21598	89292.1	0.24188	2.18447e-06	-2.04763	down
Ankfy1	Ankyrin repeat and FYVE domain containing 1	52487	19182.9	2.73613	0.000254964	1.45214	up
Atm	Serine-protein kinase ATM	461540	52961.6	8.71462	4.00425e-14	3.12344	up
	H-ras 1 protein (Fragment)	17356	123671	0.14034	1.03321e-10	-2.833	down
Hbb-b2	Beta-globin	4900200	1.26406e+07	0.387656	0.00108766	-1.36715	down
Cirbp	Cold-inducible RNA-binding protein (Fragment)	2606.9	68924.8	0.0378224	1.4371e-26	-4.72462	down
Gm10653	40S ribosomal protein S2	90274	27583.3	3.27278	2.12867e-05	1.71052	up
Akap5	A-kinase anchor protein 5	36201	120308	0.300904	5.10062e-05	-1.73263	down
Hmox2	heme oxygenase (biliverdin-producing) (Fragment)	70452	148445	0.474599	0.00798184	-1.07522	down
Sf1	Splicing factor 1	143070	409032	0.349777	0.000339092	-1.51549	down
Acsl1	Long-chain-fatty-acid--CoA ligase 1 (Fragment)	18284	52126	0.350765	0.000350605	-1.51142	down
Cnpy4	Protein canopy homolog 4 (Fragment)	99075	27243.1	3.6367	4.16287e-06	1.86263	up
Bicd2	Protein bicaudal D homolog 2	75607	175964	0.429673	0.0031489	-1.21869	down
Hbbt1	Beta-globin	479230	2.04006e+06	0.234909	1.38121e-06	-2.08982	down
Ipo9	Importin-9	142730	43844.7	3.25535	2.30424e-05	1.70281	up
Ctnna2	Catenin alpha-2	77010	33162.2	2.32222	0.00180777	1.21551	up
Dpysl3	Dihydropyrimidinase-related protein 3	71274	9941.1	7.16963	5.33161e-12	2.8419	up
Usp7	Ubiquitin carboxyl-terminal hydrolase 7	20864	100545	0.207508	1.79522e-07	-2.26876	down
Slc25a22	Mitochondrial glutamate carrier 1 (Fragment)	153730	76609.6	2.00667	0.00805814	1.0048	up
Habp2	Hyaluronan-binding protein 2 (Fragment)	132650	786411	0.168678	4.19148e-09	-2.56766	down
Fabp7	Fatty acid binding protein 7, brain	81002	22178.7	3.65224	3.8866e-06	1.86878	up
Ahnak	AHNAK nucleoprotein (desmoyokin)	365580	759903	0.481088	0.00899665	-1.05563	down
Wdr5	WD repeat-containing protein 5 (Fragment)	28080	91663.8	0.306337	6.46495e-05	-1.70681	down
Arl8a	ADP-ribosylation factor-like protein 8A (Fragment)	87178	42650.8	2.04399	0.00675895	1.03139	up
Acin1	Apoptotic chromatin condensation inducer in the nucleus (Fragment)	177200	356111	0.497598	0.0120209	-1.00695	down
Lancl2	LanC-like protein 2 (Fragment)	36797	13714.5	2.68307	0.000327256	1.42389	up
Man2b2	Epididymis-specific alpha-mannosidase (Fragment)	203780	92215.5	2.20982	0.00308305	1.14393	up
Carmil1	F-actin-uncapping protein LRRC16A (Fragment)	42154	6572.2	6.41399	7.12448e-11	2.68122	up
Ccm2	CCM2_C domain-containing protein (Fragment)	43581	16666.4	2.6149	0.000451361	1.38676	up
Ripk1	Receptor-interacting serine/threonine-protein kinase 1 (Fragment)	26791	55116	0.486084	0.00984267	-1.04072	down
Ddx46	Probable ATP-dependent RNA helicase DDX46	65091	141718	0.459298	0.00593662	-1.1225	down
Pdcd10	Programmed cell death protein 10	149420	51474.2	2.90281	0.000116892	1.53745	up
Camk2a	calcium/calmodulin-dependent protein kinase (Fragment)	92966	39172.9	2.37322	0.00141881	1.24685	up
1700037H04Rik	RIKEN cDNA 1700037H04 gene (Fragment)	104490	271126	0.385393	0.00102067	-1.3756	down
Supt16	FACT complex subunit	7232.9	17482	0.413734	0.00215656	-1.27322	down
Il23r	Interleukin-23 receptor	85009	743914	0.114273	1.09435e-12	-3.12945	down
Tcof1	Tcof1 protein (Fragment)	38505	78799.3	0.488646	0.0102993	-1.03314	down
Flot1	Flotillin	819130	1.68541e+06	0.486012	0.00983005	-1.04094	down
Dhx15	RNA helicase (Fragment)	141350	292841	0.482685	0.0092608	-1.05085	down
Kpna3	Importin subunit alpha-4	1048100	497982	2.1047	0.00507407	1.07361	up
C1qbp	Complement component 1 Q subcomponent-binding protein, mitochondrial	512000	1.02718e+06	0.498453	0.0121959	-1.00447	down
Nck2	Cytoplasmic protein NCK2	23090	75357.6	0.306406	6.48409e-05	-1.70648	down
Pde6d	Retinal rod rhodopsin-sensitive cGMP 3,5-cyclic phosphodiesterase subunit delta	46308	18854.2	2.45611	0.000957253	1.29638	up
Nipsnap2	Glioblastoma amplified sequence	24574	76738.3	0.320231	0.000114752	-1.64281	down
Supt5h	Transcription elongation factor SPT5	49559	110455	0.44868	0.00477579	-1.15624	down
Gnaz	Guanine nucleotide-binding protein G(Z) subunit alpha	22951	47096.8	0.487315	0.0100602	-1.03707	down
Ugdh	UDP-glucose 6-dehydrogenase	94649	28880.1	3.27731	2.08528e-05	1.71251	up
F10	F10 protein	273200	677728	0.403111	0.00164872	-1.31075	down
Actb	Cytoskeletal beta-actin (Fragment)	622520	4.31386e+06	0.144307	1.85181e-10	-2.79279	down
Gfap	Glial fibrillary acidic protein	111370	34414.3	3.23615	2.51481e-05	1.69428	up
Aldoc	Fructose-bisphosphate aldolase C	223150	77726.4	2.87097	0.000135601	1.52154	up
Apoe	Apoe protein	629110	241844	2.6013	0.000481313	1.37923	up
Sod2	Superoxide dismutase	193220	507910	0.380422	0.000885375	-1.39433	down
Cxcl2	C-X-C motif chemokine (Fragment)	263080	119764	2.19664	0.00328202	1.1353	up
Col1a1	Collagen alpha-1(I) chain	14406	95647.7	0.150615	4.4652e-10	-2.73106	down
Gusb	Beta-glucuronidase	843250	2.13535e+06	0.3949	0.00132695	-1.34044	down
Gnao1	Guanine nucleotide-binding protein G(O) subunit alpha	221530	43103.4	5.1395	8.05397e-09	2.36163	up
Serpinh1	Serpin H1	196020	94462.3	2.07511	0.00583566	1.05319	up
Timp2	Metalloproteinase inhibitor 2 (Fragment)	181440	410700	0.441782	0.00412288	-1.17859	down
Camk2b	Calcium/calmodulin-dependent protein kinase type II subunit beta	186600	16354.8	11.4095	2.24568e-17	3.51216	up
Cox6a1	Cytochrome c oxidase subunit	66913	7904.8	8.46486	8.53723e-14	3.08149	up
Brcc3	Lys-63-specific deubiquitinase BRCC36	44053	19823.2	2.2223	0.00290584	1.15205	up
Rpl5	Ribosomal protein L5	1228200	450234	2.72791	0.000265006	1.4478	up
Lmna	Prelamin-A/C	320830	883040	0.363324	0.000528014	-1.46067	down
Mcm4	DNA replication licensing factor MCM4 (Fragment)	123140	57098.9	2.15661	0.00396823	1.10876	up
S100b	Protein S100	344680	124176	2.77573	0.000211714	1.47287	up
Slc1a3	Amino acid transporter	360530	101088	3.56648	5.68328e-06	1.8345	up
Rab10	Ras-related protein Rab-10	424700	145492	2.91907	0.000108373	1.54551	up
Abat	4-aminobutyrate aminotransferase, mitochondrial	128890	54119.4	2.38159	0.00136355	1.25192	up
Timm13	Mitochondrial import inner membrane translocase subunit Tim13	341660	1131707	0.301898	5.32971e-05	-1.72787	down
Dynlrb1	Dynein light chain roadblock-type 1	453410	132504	3.42186	1.08494e-05	1.77478	up
Eef1a2	Elongation factor 1-alpha 2	38971	13779.2	2.82825	0.000165552	1.49991	up
Rhob	Ras homolog gene family, member B	133220	23348.8	5.70565	9.29496e-10	2.51239	up
Gnb5	Guanine nucleotide-binding protein subunit beta-5	222370	465508	0.477693	0.00845416	-1.06584	down
Sbds	Ribosome maturation protein SBDS	19327	45512.2	0.424655	0.00280358	-1.23564	down
Pkn1	Serine/threonine-protein kinase N1	43628	119898	0.363876	0.000537279	-1.45848	down
Stam	Signal transducing adapter molecule 1	91764	38079	2.40983	0.00119239	1.26893	up
Urod	Uroporphyrinogen decarboxylase	25227	71032.6	0.355147	0.00040567	-1.49351	down
Cbx1	Cbx1 protein	41961	107168	0.391545	0.00121126	-1.35275	down
Frg1	FSHD region protein 1 (Fragment)	48918	103118	0.474388	0.00795044	-1.07586	down
Crmp1	Amidohydro-rel domain-containing protein (Fragment)	622380	40418.2	15.3985	1.98908e-21	3.94472	up
Lilrb3	Leukocyte immunoglobulin-like receptor subfamily B member 3	36264	13113.2	2.76546	0.000222169	1.46752	up
Jpt1	Jupiter microtubule associated homolog 1	278860	612372	0.455377	0.00548481	-1.13487	down
Serpina1d	Alpha-1-antitrypsin 1-4	2703000	1.10122e+06	2.45456	0.000964319	1.29546	up
Ckb	Creatine kinase B-type	2854000	1.32266e+06	2.15777	0.00394637	1.10954	up
Ctcf	Ctcf protein (Fragment)	33071	99544.9	0.332222	0.000181902	-1.58978	down
Ambp	Protein AMBP	537810	267076	2.0137	0.00779598	1.00985	up
Pdlim5	ENH1	108150	259453	0.416838	0.00232673	-1.26244	down
Uchl1	Ubiquitin carboxyl-terminal hydrolase isozyme L1	188120	43504.5	4.32415	2.16706e-07	2.11242	up
Stx12	Syntaxin-12	171160	364105	0.470084	0.00732927	-1.08901	down
Cyb5r4	Cytochrome b5 reductase 4	53840	159108	0.338387	0.00022789	-1.56326	down
Nup62	Nsp1_C domain-containing protein	118510	50853.9	2.3304	0.00173887	1.22058	up
Tnpo1	Transportin-1 (Fragment)	936090	425688	2.199	0.0032455	1.13685	up
Uba3	NEDD8-activating enzyme E1 catalytic subunit	20445	42327.8	0.483016	0.00931629	-1.04986	down
Ncbp3	Nuclear cap-binding protein subunit 3 (Fragment)	11651	28679.1	0.406254	0.00178757	-1.29955	down
Tomm70a	MKIAA0719 protein (Fragment)	56754	20964.7	2.70712	0.000292228	1.43676	up
Acaa1b	THIKA thiolase (Fragment)	17917	5636.3	3.17886	3.26698e-05	1.66851	up
Asns	Asparagine synthetase [glutamine-hydrolyzing]	56914	14422.4	3.94622	1.07762e-06	1.98047	up
Pbxip1	Pre-B-cell leukemia transcription factor-interacting protein 1	16759	3303.5	5.0731	1.04437e-08	2.34287	up
Capzb	F-actin-capping protein subunit beta	47098	127120	0.370499	0.000659488	-1.43246	down
Akt2	Non-specific serine/threonine protein kinase (Fragment)	68961	18354.9	3.75709	2.45105e-06	1.90962	up
Mta2	Metastasis-associated protein MTA2	49494	163234	0.303209	5.64549e-05	-1.72161	down
Snx9	Sorting nexin	160730	68270.2	2.35432	0.00155208	1.23531	up
Esyt2	Extended synaptotagmin-2	70947	196679	0.360725	0.000486158	-1.47103	down
Syap1	Synapse-associated protein 1	106850	357026	0.299278	4.74451e-05	-1.74044	down
Tars	threonine--tRNA ligase	67662	28336	2.38785	0.00132361	1.25571	up
Rpl15	Ribosomal protein L15	387570	147636	2.62518	0.000429975	1.39242	up
Tmpo	Lamina-associated polypeptide 2	523890	2275.5	230.231	7.99459e-79	7.84694	up
Epb41	Protein 4.1 (Fragment)	82791	207380	0.399224	0.00148928	-1.32473	down
Eif2s2	Eukaryotic translation initiation factor 2 subunit 2	461330	174754	2.63989	0.000401149	1.40048	up
Epb41l2	FERM domain-containing protein	21788	111294	0.19577	6.52683e-08	-2.35276	down
Rpl24	TRASH domain-containing protein	68687	143891	0.477355	0.00840156	-1.06687	down
	VH region (Fragment)	104260	34101.8	3.05732	5.71085e-05	1.61227	up
Lsm1	U6 snRNA-associated Sm-like protein LSm1	18523	8576.8	2.15966	0.00391119	1.11081	up
Ndrg3	Protein NDRG3	28833	11862.1	2.43068	0.00108002	1.28136	up
Ly6h	UPAR/Ly6 domain-containing protein	18282	4567.6	4.00254	8.45798e-07	2.00092	up
Acp1	Low molecular weight phosphotyrosine protein phosphatase	3625.1	251354	0.0144223	3.53188e-43	-6.11556	down
Nhlrc3	MKIAA4083 protein (Fragment)	23234	51722.9	0.449201	0.00482826	-1.15457	down
Abcf1	ATP-binding cassette, sub-family F (GCN20), member 1	46093	173058	0.266345	9.30584e-06	-1.90863	down
Tom1l2	TOM1-like protein 2	20111	8297.3	2.4238	0.00111588	1.27727	up
Csnk2a1	Casein kinase II alpha subunit	54163	169342	0.319845	0.000113002	-1.64456	down
Khdrbs1	KH domain-containing, RNA-binding, signal transduction-associated protein 1	144460	57326.7	2.51994	0.000707295	1.33339	up
Igbp1	Immunoglobulin-binding protein 1	204230	87829.5	2.3253	0.00178152	1.21742	up
Fscn1	Fascin	111730	38928	2.87017	0.000136106	1.52114	up
Tgfb1i1	Transforming growth factor beta-1-induced transcript 1 protein	36745	82300.1	0.446476	0.00455889	-1.16335	down
Arid3a	AT-rich interactive domain-containing protein 3A	27329	95609.6	0.285839	2.53782e-05	-1.80672	down
Top2b	DNA topoisomerase 2-beta	66880	18642.6	3.58748	5.17702e-06	1.84297	up
Wdr44	WD repeat-containing protein 44	1166600	4.59324e+06	0.253982	4.60621e-06	-1.9772	down
Hip1r	Hip1r protein (Fragment)	384170	169399	2.26785	0.00234063	1.18132	up
Igh	Igh protein	40948	17147.6	2.38797	0.00132281	1.25579	up
Rps9	40S ribosomal protein S9	91342	189933	0.480917	0.00896879	-1.05614	down
Rpl35	60S ribosomal protein L35	57422	223874	0.256493	5.33799e-06	-1.96301	down
Tubb2a	Tubulin beta-2A chain	2658800	852110	3.12025	4.2742e-05	1.64166	up
Vac14	Protein VAC14 homolog	54814	22019.5	2.48934	0.000817687	1.31576	up
Drosha	Ribonuclease III	27011	80604.9	0.335104	0.000202302	-1.57732	down
Gatd1	Glutamine amidotransferase-like class 1 domain-containing protein 1	163200	79841.7	2.04404	0.00675735	1.03143	up
Erlin2	Erlin-2	83158	37779.8	2.20112	0.003213	1.13824	up
Ist1	IST1 homolog	129580	44807.1	2.89195	0.00012296	1.53204	up
Cggbp1	CGG triplet repeat-binding protein 1	10669	32409.5	0.329194	0.000162383	-1.60299	down
Rassf2	Ras association domain-containing protein 2	122040	304571	0.400695	0.00154805	-1.31942	down
Rap2c	Ras-related protein Rap-2c	149420	71246.9	2.09721	0.00525685	1.06847	up
Prps1l1	ribose-phosphate diphosphokinase	42933	153419	0.279841	1.88767e-05	-1.83732	down
Sf3b5	Splicing factor 3B subunit 5	67197	21091.5	3.18598	3.16232e-05	1.67174	up
Ltbp1	Latent-transforming growth factor beta-binding protein 1	508930	1.03251e+06	0.492903	0.0110931	-1.02062	down
Aldh6a1	Aldh6a1 protein	60451	26689.5	2.26497	0.00237278	1.17949	up
Optn	Optineurin	27587	56564.4	0.48771	0.0101306	-1.03591	down
H2rsp	HAI-2 related small peptide	9770.9	27454.6	0.355893	0.000415739	-1.49048	down
Pdlim2	PDZ and LIM domain protein 2	74658	236013	0.31633	9.81194e-05	-1.6605	down
Tbc1d22a	TBC1 domain family member 22A	37103	15018.9	2.47042	0.00089443	1.30476	up
Hnrnpul1	Heterogeneous nuclear ribonucleoprotein U-like protein 1	29371	193306	0.151941	5.33459e-10	-2.71842	down
Uba5	Ubiquitin-like modifier-activating enzyme 5	49262	131675	0.374118	0.000735523	-1.41844	down
Ipo4	Importin-4	29465	9611.5	3.0656	5.49681e-05	1.61617	up
Hba-a1	Alpha globin 1	32612000	9.32922e+07	0.349568	0.000336708	-1.51635	down
Twf1	Twinfilin-1	619240	303647	2.03934	0.00690878	1.02811	up
Stoml2	Stomatin-like protein 2, mitochondrial	25421	52967.4	0.479937	0.0088098	-1.05908	down
Eif3m	Eukaryotic translation initiation factor 3 subunit M	83931	216060	0.388461	0.00111236	-1.36416	down
Rpa3	Replication protein A 14 kDa subunit	61351	9955.4	6.16259	1.74448e-10	2.62354	up
Rwdd1	RWD domain-containing protein 1	27386	8720	3.1406	3.89305e-05	1.65104	up
Rbm8a	RNA-binding protein 8A	227540	506300	0.449417	0.00485012	-1.15387	down
Snu13	NHP2-like protein 1	225300	69659.5	3.2343	2.53611e-05	1.69346	up
Tmed10	Transmembrane emp24 domain-containing protein 10	203890	88792.8	2.29624	0.00204523	1.19928	up
Eef1e1	Eukaryotic translation elongation factor 1 epsilon-1	29074	89467.5	0.324967	0.000138154	-1.62163	down
Gid8	Glucose-induced degradation protein 8 homolog	113040	41695.1	2.71111	0.000286796	1.43888	up
Timm50	Mitochondrial import inner membrane translocase subunit TIM50	27301	7423.7	3.67755	3.47612e-06	1.87874	up
Mcemp1	Mast cell-expressed membrane protein 1	118950	239862	0.495909	0.0116807	-1.01185	down
1810009N02Rik	Nucleotide PPase	17487	3877.3	4.5101	1.00263e-07	2.17316	up
Gatm	Glycine amidinotransferase, mitochondrial	136300	13120.8	10.3881	3.34903e-16	3.37686	up
Abcb6	ATP-binding cassette sub-family B member 6	32375	129036	0.250899	3.83076e-06	-1.99482	down
Upf1	Regulator of nonsense transcripts 1	25237	66069.1	0.381979	0.000926053	-1.38844	down
Dpysl5	Dihydropyrimidinase-related protein 5	688870	55258	12.4664	1.59068e-18	3.63998	up
Tubb3	Tubulin beta-3 chain	1584200	292756	5.41134	2.82074e-09	2.43599	up
Lamtor2	Ragulator complex protein LAMTOR2	408110	197041	2.07119	0.00594476	1.05046	up
Cnot9	CCR4-NOT transcription complex subunit 9	9187.7	19822.3	0.463503	0.00645266	-1.10935	down
Ubqln2	Ubiquilin-2	166310	56503.4	2.94336	9.67962e-05	1.55747	up
Fhl3	Four and a half LIM domains protein 3	45509	17109.5	2.65987	0.000365071	1.41135	up
Hbb-b2	Beta globin (Fragment)	385500	2.01148e+06	0.19165	4.47136e-08	-2.38345	down
Timm8a1	Mitochondrial import inner membrane translocase subunit Tim8 A	163310	360999	0.452384	0.00515838	-1.14438	down
Ncdn	Neurochondrin	92977	21636.5	4.29723	2.42531e-07	2.10341	up
Mbd2	Methyl-CpG-binding domain protein 2	43521	164730	0.264196	8.26826e-06	-1.92032	down
